# Supplementary material for: How to detect propaganda from social media? Exploitation of semantic and fine-tuned language models
Source: PeerJ Comput Sci. 2023 Feb 20;9:e1248. doi: 10.7717/peerj-cs.1248 (PMC10280574; doi:10.7717/peerj-cs.1248)
Supplement: File S1 [file peerj-cs-09-1248-s001.zip]

Archive with 8 entries (7 files):
- Code Files for Research Paper/
- Code Files for Research Paper/BERT.py
- Code Files for Research Paper/Char NGram.py
- Code Files for Research Paper/ELMo.py
- Code Files for Research Paper/FastText.py
- Code Files for Research Paper/POS Tagger and Counter.py
- Code Files for Research Paper/Word NGram.py
- Code Files for Research Paper/Word2Vec.py
