# Supplementary material for: How to detect propaganda from social media? Exploitation of semantic and fine-tuned language models
Source: PeerJ Comput Sci. 2023 Feb 20;9:e1248. doi: 10.7717/peerj-cs.1248 (PMC10280574; doi:10.7717/peerj-cs.1248)
Supplement: File S1 [file peerj-cs-09-1248-s001.zip › Code Files for Research Paper/BERT.py]

# -*- coding: utf-8 -*-
"""Untitled3.ipynb

Automatically generated by Colaboratory.

Original file is located at
    https://colab.research.google.com/drive/1W9nbCBSaeACrnfENc1vzZp5xBjL99Om3
"""

import tensorflow_hub as hub
import tensorflow_text as text
import pandas as pd
import numpy as np
import numpy

encoder_url = 'https://tfhub.dev/tensorflow/bert_en_uncased_L-12_H-768_A-12/4'
preprocessor_url = 'https://tfhub.dev/tensorflow/bert_en_uncased_preprocess/3'

bert_preprocess_model = hub.KerasLayer(preprocessor_url)

from google.colab import drive
drive.mount('/content/drive')

dataset_path = '/content/drive/My Drive/BERT Features _2_4.csv'
data  = pd.read_csv(dataset_path)
df = pd.read_csv(dataset_path)
df['Article Text'] = df['Article Text']
text_preprocessed = bert_preprocess_model(df['Article Text'])
text_preprocessed.keys()

text_preprocessed['input_mask']

bert_model = hub.KerasLayer(encoder_url)

bert_results = bert_model(text_preprocessed)
bert_results.keys()

arr = bert_results['default']
print(type(np.array(arr)))

numpy.savetxt("/content/drive/My Drive/BERT Embeddings File4_2.csv", arr, delimiter=",")
