# Supplementary material for: How to detect propaganda from social media? Exploitation of semantic and fine-tuned language models
Source: PeerJ Comput Sci. 2023 Feb 20;9:e1248. doi: 10.7717/peerj-cs.1248 (PMC10280574; doi:10.7717/peerj-cs.1248)
Supplement: File S1 [file peerj-cs-09-1248-s001.zip › Code Files for Research Paper/Char NGram.py]

import nltk
from nltk.util import ngrams
from nltk.collocations import *
from nltk.metrics import BigramAssocMeasures
from nltk.tokenize import word_tokenize
import collections
from collections import Counter
from nltk.corpus import stopwords
from nltk.corpus import state_union
from nltk.tokenize import word_tokenize
import xlrd
import string
import re
import xlsxwriter

file1 = open("stripped.txt","r")
all_of_it = file1.read()
loc = ("E:\Thesis\Python Practice\Dataset\Articles_dev.xls")  
wb = xlrd.open_workbook(loc) 
sheet = wb.sheet_by_index(0)
workbook = xlsxwriter.Workbook('ChTriGram5.xlsx')
worksheet = workbook.add_worksheet()

count=0
count1=0

without_special_trigramtext = re.sub("[^A-Za-z0-9*\u2019]+" , ' ' , str(all_of_it))
finder = TrigramCollocationFinder.from_words(without_special_trigramtext)
count = Counter(finder.apply_freq_filter(30))
trigram_measures = nltk.collocations.TrigramAssocMeasures()
tgCommon = []
finderList = []

for f,v in (finder.ngram_fd.items()):
                finderList.append(f)
 
for i in range(0 ,len(finderList)):
        tg = finderList[i]
        worksheet.write(0, i+1, (str(tg[0])+" "+str(tg[1])+" "+str(tg[2])))

for read in range(4001 , 5135):
        print("##################")
        print("ON VALUE",read)
        txt1=sheet.cell_value(read, 0).lower()       
        without_special_articletext = re.sub("[^A-Za-z0-9*\u2019]+" , ' ' , str(txt1))
        #words = word_tokenize(without_special_articletext)
        tgInner = nltk.trigrams(txt1)
        tgInnerList = []

        for a in tgInner:
                tgInnerList.append(a);
        
        print("size of bgInner",len(tgInnerList))
        print("size of Finder",len(finderList))
        matches = 0
        worksheet.write(read+1, 0, txt1)
        for f in finderList:
                counter = 0
                prevWords = (str(f[0])+" "+str(f[1]))
                matches = matches+1
                counter = tgInnerList.count(f)
                worksheet.write(read+1, finderList.index(f)+1, (counter+1)/(txt1.count(prevWords) + len(txt1)))

        print("Matches in Article:::",read," are::",matches)
              
workbook.close()   
file1.close()
