# Supplementary material for: How to detect propaganda from social media? Exploitation of semantic and fine-tuned language models
Source: PeerJ Comput Sci. 2023 Feb 20;9:e1248. doi: 10.7717/peerj-cs.1248 (PMC10280574; doi:10.7717/peerj-cs.1248)
Supplement: File S1 [file peerj-cs-09-1248-s001.zip › Code Files for Research Paper/ELMo.py]

# -*- coding: utf-8 -*-
"""ELMo.ipynb

Automatically generated by Colaboratory.

Original file is located at
    https://colab.research.google.com/drive/1JP2EJeOSYWwzSzb4ThMIrqQyCnzklgE7
"""

# import necessary libraries
import tensorflow_hub as hub
import tensorflow.compat.v1 as tf
import pandas as pd
import re
import xlwt
from xlwt import Workbook
import spacy
import numpy as np
import tensorflow_hub as hub
import tensorflow as tf
tf.compat.v1.disable_eager_execution()
print("Ok")

from google.colab import drive
drive.mount('/content/drive')

for i in range(422,431):
  string1 = "/content/drive/My Drive/ELMo Features _"
  string2 = ".csv"
  path = string1+str(i)+string2
  test = pd.read_csv(path)
  display(test)
  print(test.shape)

  test['clean_text'] = test['Article Text'].apply(lambda x: re.sub(r'http\S+', '', x))
  punctuation = '!"#$%&()*+-/:;<=>?@[\\]^_`{|}~'
  test['clean_text'] = test['clean_text'].apply(lambda x: ''.join(ch for ch in x if ch not in set(punctuation)))
  test['clean_text'] = test['clean_text'].str.lower()

  test['clean_text'] = test['clean_text'].str.replace("[0-9]", " ")
  test['clean_text'] = test['clean_text'].apply(lambda x: ' '.join(x.split()))
  nlp = spacy.load('en_core_web_sm', disable=['parser', 'ner'])
  print("model loaded")

  def lemmatization(texts):
      output = []
      for i in texts:
          s = [token.lemma_ for token in nlp(i)]
          output.append(' '.join(s))
      return output

  test['clean_text'] = lemmatization(test['clean_text'])
  elmo = hub.Module("https://tfhub.dev/google/elmo/3", trainable=True)
  #x = ["Roasted ants are a popular snack in Columbia"]
  x=test['clean_text']
  # Extract ELMo features 
  embeddings = elmo(x, signature="default", as_dict=True)["elmo"]

  print(embeddings.shape)


  def elmo_vectors(x):
    embeddings = elmo(x.tolist(), signature="default", as_dict=True)["elmo"]

    with tf.compat.v1.Session() as sess:
      sess.run(tf.compat.v1.global_variables_initializer())
      sess.run(tf.compat.v1.tables_initializer())
      # return average of ELMo features
      return sess.run(tf.reduce_mean(embeddings,1))


  list_test = [test[i:i+100] for i in range(0,test.shape[0],100)]
  elmo_test = [elmo_vectors(x['clean_text']) for x in list_test]
  print("All done")


  elmo_test_new = np.concatenate(elmo_test, axis = 0)
  print("ok")

  print(type(elmo_test_new))

  df = pd.DataFrame (elmo_test_new)
  string3 = '/content/drive/My Drive/ELMo Features - '
  string4 = '.xlsx'
  filepath = string3+str(i)+string4
  df.to_excel(filepath, index=False)
  display(df)
