# Supplementary material for: How to detect propaganda from social media? Exploitation of semantic and fine-tuned language models
Source: PeerJ Comput Sci. 2023 Feb 20;9:e1248. doi: 10.7717/peerj-cs.1248 (PMC10280574; doi:10.7717/peerj-cs.1248)
Supplement: File S1 [file peerj-cs-09-1248-s001.zip › Code Files for Research Paper/FastText.py]

# -*- coding: utf-8 -*-
"""FastText.ipynb

Automatically generated by Colaboratory.

Original file is located at
    https://colab.research.google.com/drive/1QFvceWu3_yW-qTVXQkjB8zM6Wcd7fbsI
"""

import nltk
import ssl
try:
    _create_unverified_https_context = ssl._create_unverified_context
except AttributeError:
    pass
else:
    ssl._create_default_https_context = _create_unverified_https_context
 
nltk.download('punkt')
nltk.download('stopwords')
nltk.download('wordnet')
nltk.download('averaged_perceptron_tagger')

#import xlrd
from gensim.models.fasttext import FastText
import sys
import codecs
import json
import nltk
from nltk.stem import PorterStemmer
from nltk.tokenize import word_tokenize
from nltk.tokenize import sent_tokenize
import gensim
import re
from gensim.models import Word2Vec
import array as ar
import pandas as pd
from nltk.stem import WordNetLemmatizer, SnowballStemmer
from nltk.stem.porter import *
stemmer = SnowballStemmer("english")

from nltk.corpus import wordnet
def get_wordnet_pos(word):
    """Map POS tag to first character lemmatize() accepts"""
    tag = nltk.pos_tag([word])[0][1][0].upper()
    tag_dict = {"J": wordnet.ADJ,
                "N": wordnet.NOUN,
                "V": wordnet.VERB,
                "R": wordnet.ADV}

    return tag_dict.get(tag, wordnet.NOUN)

def lemmatize_stemming(text):
    #return stemmer.stem(WordNetLemmatizer().lemmatize(text, pos='v'))
    lemmatizer = WordNetLemmatizer()
    return lemmatizer.lemmatize(text, get_wordnet_pos(text))

 
 
def tokenize_Words(tokenized_text):
    if tokenized_text != '0.0' :
      processed_article = tokenized_text.lower()
      processed_article = re.sub('[^a-zA-Z]', ' ', processed_article)
      processed_article = re.sub(r'\s+', ' ', processed_article)
 
      # Preparing the dataset
      all_sentences = nltk.sent_tokenize(processed_article)
      all_words = [nltk.word_tokenize(sent) for sent in all_sentences]
      # Removing Stop Words
      from nltk.corpus import stopwords
      for i in range(len(all_words)):
        all_words[i] = [w for w in all_words[i] if w not in stopwords.words('english')]
 
      for rw in range(len(all_words)):
        for cl in range(len(all_words[rw])):
          all_words[rw][cl] = lemmatize_stemming(all_words[rw][cl])
      return all_words
    elif tokenized_text == '0.0' :
      return tokenized_text

from google.colab import drive
drive.mount('/content/drive')

FileLocation = "/content/drive/My Drive/Fasttext Features File.csv"
data  = pd.read_csv(FileLocation)

reviewList = []
for index, row in data.iterrows():
  tt = tokenize_Words(row['Article Text'])[0]
  reviewList.append(tt)

embedding_size = 100
window_size = 5
min_word = 1
down_sampling = 1e-2

model = FastText(reviewList,
                      size=embedding_size,
                      window=window_size,
                      min_count=min_word,
                      sample=down_sampling,
                      sg=1,
                      iter=100)

import numpy as np
def sent_vectorizer(sent, model):
    sent_vec = np.zeros(100)
    numw = 0
    for w in sent:
        try:
            sent_vec = np.add(sent_vec, model[w])
            numw+=1
        except:
            pass
    return sent_vec / np.sqrt(sent_vec.dot(sent_vec))

vecfinal = []
for sentence in reviewList:
    vecfinal.append(sent_vectorizer(sentence, model))

col = []
for c in range(0, 100):
    col.append('D'+str(c+1))

df = pd.DataFrame (vecfinal, columns = col)

df['Class Label'] = data['Class Label']

Output_File_Location = '/content/drive/My Drive/Fasttext Final_Result.csv';
df.to_csv(Output_File_Location)
