# Supplementary material for: How to detect propaganda from social media? Exploitation of semantic and fine-tuned language models
Source: PeerJ Comput Sci. 2023 Feb 20;9:e1248. doi: 10.7717/peerj-cs.1248 (PMC10280574; doi:10.7717/peerj-cs.1248)
Supplement: File S1 [file peerj-cs-09-1248-s001.zip › Code Files for Research Paper/Word NGram.py]

import collections
from collections import Counter
import nltk
from nltk.corpus import stopwords
from stop_words import get_stop_words
from nltk.corpus import state_union
from nltk.tokenize import word_tokenize
import xlrd
import string
import re
import xlwt 
from xlwt import Workbook
import json
import operator
from nltk.util import ngrams


stop = set(stopwords.words('english'))

text_file = open("filtered Propoganda articles new.txt", "r")
data = text_file.read()
sorted_dict={}
for j in range(1,8):
    grams = ngrams(data.split(), j)
    frequence = nltk.FreqDist(grams)
    reading = 0

    for key,value in frequence.most_common(10000):
        sorted_dict = dict( sorted(frequence.most_common(10000), key=operator.itemgetter(1),reverse=True))
        reading += 1
        print("Reading value = " , reading)
    filenumber = 1 
    with open(str(j) + "gram Keys.txt", 'w') as f: 
        for key in sorted_dict.items():
            keys_list = sorted_dict.keys()
        for klist in keys_list:
            f.write("%s\n" % str(klist))
    with open(str(j) + "gram Values.txt", 'w') as f: 
        for key in sorted_dict.items():
            values_list = sorted_dict.values()
        for vlist in values_list:
            f.write("%s\n" % str(vlist))
        
    
print("Its all done")
