# Supplementary material for: How to detect propaganda from social media? Exploitation of semantic and fine-tuned language models
Source: PeerJ Comput Sci. 2023 Feb 20;9:e1248. doi: 10.7717/peerj-cs.1248 (PMC10280574; doi:10.7717/peerj-cs.1248)
Supplement: File S1 [file peerj-cs-09-1248-s001.zip › Code Files for Research Paper/Word2Vec.py]

import xlrd
import sys
import codecs
import json
import nltk
import numpy as np 
from nltk.stem import PorterStemmer
from nltk.tokenize import word_tokenize
from nltk.tokenize import sent_tokenize
import gensim
import re
from gensim.models import Word2Vec
import array as ar
import xlsxwriter
import re, string, unicodedata

from nltk.corpus import stopwords
from nltk.stem import LancasterStemmer, WordNetLemmatizer


def tokenize_Words(tokenized_text):
    processed_article = tokenized_text.lower()
    processed_article = re.sub('[^a-zA-Z]', ' ', processed_article)
    processed_article = re.sub(r'\s+', ' ', processed_article)

    # Preparing the dataset
    all_sentences = nltk.sent_tokenize(processed_article)
    all_words = [nltk.word_tokenize(sent) for sent in all_sentences]
    # Removing Stop Words
    from nltk.corpus import stopwords
    for i in range(len(all_words)):
        all_words[i] = [w for w in all_words[i] if w not in stopwords.words('english')]
    return all_words


file3 = open("input1.txt" , 'r')
tokenized_text = file3.read()
tokenized_text = tokenize_Words(tokenized_text)
model = Word2Vec(sentences = tokenized_text  , min_count=1, size=200, workers=1, sg=1, window=3, seed=128)
model.save("input1.model")
print(len(model.wv.vocab))

loc = "input1.xlsx"
wb = xlrd.open_workbook(loc)
sheet = wb.sheet_by_index(0)
workbook = xlsxwriter.Workbook('Unput1 Results New.xlsx')
worksheet = workbook.add_worksheet()
reviewList = []
vecReview = []
vecfinal = []
model = Word2Vec.load("input1.model")
model = gensim.models.KeyedVectors.load_word2vec_format('GoogleNews-vectors-negative300.bin', binary=True) 
print("Done")

lst= ""
for rvw in range(0 , 100):
    print("Writing Article ######  " + str(rvw))
    lst = sheet.cell_value(rvw  , 0).lower()
    words = tokenize_Words(lst)
    for wordList in words:
        vec = [model.wv[word] for word in wordList]
        vecReview.append(vec)
    vecfinal = []
    for vr in vecReview:
        count = 0
        temp = []

        for wr in vr:
            if count == 0:
                count = 1
                for cnt in range(0, 200):
                    temp.append(wr[cnt])
            else:
                for cnt in range(0, 200):
                    temp[cnt] = temp[cnt] + wr[cnt]
        vecfinal.append(temp)
    worksheet.write(rvw, 0, lst)

for c in range(0, 200):
    worksheet.write(0, c+1, 'D'+str(c+1))

col = 1
row = 1

computedresults = 0
for ii in vecfinal:
    print("Writing Result of Article ######  " + str(computedresults))
    col = 1
    for jj in ii:
        worksheet.write(row, col, jj)
        col = col+1
    row = row+1
    computedresults = computedresults + 1
workbook.close()
