# Supplementary material for: How to detect propaganda from social media? Exploitation of semantic and fine-tuned language models
Source: PeerJ Comput Sci. 2023 Feb 20;9:e1248. doi: 10.7717/peerj-cs.1248 (PMC10280574; doi:10.7717/peerj-cs.1248)
Supplement: Supplemental Information 5 [file peerj-cs-09-1248-s005.csv]

Article Text	Topic1	Topic2	Topic3	Topic4	Topic5	Topic6	Topic7	Topic8	Topic9	Topic10	Topic11	Topic12	Topic13	Topic14	Topic15	Topic16	Topic17	Topic18	Topic19	Topic20	Topic21	Topic22	Topic23	Topic24	Topic25	Topic26	Topic27	Topic28	Topic29	Topic30	Topic31	Topic32	Topic33	Topic34	Topic35	Topic36	Topic37	Topic38	Topic39	Topic40	Topic41	Topic42	Topic43	Topic44	Topic45	Topic46	Topic47	Topic48	Topic49
Convened to examine the causes of civil unrest in black communities the presidential commission issued a 1968 report with a stark conclusion America was moving towards two societies one black one white separate and unequal. Fifty years after the historic Kerner Commission identified white racism as the key cause of pervasive discrimination in employment education and housing there has been no pro…	0.1963	0.3377	0.2479	0.2262	0.3167	0.1398	0.612	0.5262	0.5867	0.4362	0.4356	0.6164	0.3662	0.4316	0.4895	0.6713	0.5623	0.6396	0.5163	0.4617	0.5465	0.5404	0.3714	0.4974	0.3678	0.4826	0.5915	0.4758	0.6574	0.3656	0.4875	0.5926	0.3853	0.6186	0.5408	0.6115	0.4591	0.4452	0.6269	0.3044	0.5779	0.4957	0.7549	0.6907	0.6282	0.5993	0.5391	0.5538	0.3399
Discriminating against someone on the basis of sexual orientation is prohibited under federal civil rights law a federal appeals court ruled Monday as it sided with a gay skydiving instructor who was fired from his job after discussing his sexuality with a client. The decision from the U.S. Court of Appeals for the 2nd Circuit offers expanded protections for LGBT people and marks a significant lo…	0.0927	0.3588	0.3169	0.2542	0.3858	0.1514	0.6948	0.4186	0.5634	0.2942	0.4696	0.5695	0.375	0.5577	0.4402	0.6784	0.5977	0.6599	0.5421	0.4511	0.4835	0.6086	0.5499	0.3333	0.3173	0.5328	0.5852	0.4664	0.6307	0.2281	0.4809	0.5521	0.2451	0.6953	0.5933	0.6957	0.4524	0.4039	0.585	0.2635	0.6332	0.482	0.6866	0.6739	0.7007	0.5652	0.5377	0.6002	0.1987
Bill Cosby s 44-year-old daughter Ensa Cosby died in Massachusetts from kidney disease a spokesman for the comedian said Monday. Spokesman Andrew Wyatt did not immediately offer other details about her death on Friday. Please keep the Cosby family in your prayers and give them peace at this time he said. Bill Cosby lost another of his five children in 1997 when his 27-year-old son Ennis a graduat…	0.0658	0.3661	0.3314	0.2475	0.3625	0.1836	0.6858	0.4348	0.5464	0.3568	0.429	0.56	0.375	0.5094	0.4655	0.6684	0.5587	0.6565	0.4955	0.4451	0.4805	0.5703	0.4525	0.4451	0.3704	0.5394	0.5581	0.4755	0.6037	0.3129	0.497	0.5125	0.2799	0.6798	0.635	0.6684	0.4957	0.4064	0.5875	0.2418	0.6522	0.4911	0.7067	0.6949	0.6973	0.5717	0.4657	0.5986	0.2186
The fast-moving powerful theatrical locomotive Murder on the Orient Express at Hartford Stage through March 25 makes stops in Syria Paris and a snowbound tree-lined landscape in between. But where it really wants to be is Broadway. Though the characters speak in a host of over-the-top European accents the patter is New York snappy. The show s designers are Broadway regulars costume designer extra…	0.1123	0.352	0.3046	0.2502	0.3502	0.1949	0.6574	0.4497	0.5726	0.3948	0.4406	0.6318	0.3722	0.486	0.4696	0.6701	0.5337	0.6842	0.4689	0.4203	0.5333	0.5039	0.4416	0.5204	0.3778	0.5889	0.5384	0.4498	0.6384	0.3634	0.4808	0.5085	0.2707	0.6826	0.6045	0.6364	0.4866	0.3936	0.6012	0.2702	0.693	0.4872	0.6508	0.7138	0.7376	0.5699	0.4543	0.6008	0.1845
It s Friday. It s National Pizza Day. Grab life by the slice. Why not You are in Connecticut after all. Our footing in the national pizza lore remains as solid as ever. If you are in Hartford the options for pies are plentiful. If you are in New Haven even better if you like it thin and slightly charred. Your hardest choice without a doubt is where to go. If you re bold take a tour. Here is a hal…	0.0727	0.3658	0.328	0.2523	0.3462	0.198	0.6592	0.4563	0.5603	0.3928	0.4553	0.5785	0.3646	0.4918	0.4753	0.6676	0.5985	0.6624	0.4951	0.4418	0.4918	0.5371	0.4247	0.4754	0.3771	0.5478	0.5449	0.4486	0.6073	0.3767	0.5005	0.5084	0.2768	0.6752	0.6031	0.6325	0.4926	0.3999	0.5793	0.2572	0.7084	0.4838	0.6595	0.6999	0.6781	0.5581	0.4383	0.6011	0.1972
Front and center in the current legislative session will be the half-billion dollar deficit in the two-year 41 billion budget Gov. Dannel P. Malloy signed only three months ago on Halloween. The trick though was played four months earlier when the Democratically-controlled General Assembly ratified the governor s super-sweetheart deal with state employee unions the SEBAC 2017 agreement. Once SEBA…	0.1644	0.3327	0.2813	0.2777	0.3299	0.1289	0.5848	0.4806	0.6027	0.3748	0.461	0.6629	0.3443	0.4232	0.5736	0.6835	0.6567	0.605	0.6175	0.4887	0.4797	0.5779	0.4053	0.5031	0.3986	0.4679	0.4875	0.4353	0.5728	0.2706	0.4852	0.5512	0.3429	0.647	0.5495	0.6131	0.4939	0.4994	0.6196	0.1929	0.6276	0.4878	0.776	0.7096	0.6448	0.5949	0.4859	0.6137	0.2652
A state watchdog board wants Attorney General George Jepsen to go after millions of taxpayer dollars that were paid to a local marketing firm by the Connecticut Technical High School System CTHSS in a spending spree that led to the resignation of CTHSS Superintendent Nivea Torres last year. But so far that doesn t seem likely to happen as a major embarrassment for state education officials refuse…	0.1918	0.3373	0.2538	0.2373	0.3362	0.1277	0.6542	0.4754	0.5632	0.3957	0.4947	0.5742	0.3406	0.4541	0.4965	0.7104	0.6671	0.62	0.5719	0.4711	0.5044	0.5788	0.4475	0.4066	0.386	0.4575	0.5813	0.453	0.63	0.3176	0.5621	0.514	0.2652	0.6357	0.5868	0.6194	0.488	0.451	0.6122	0.1987	0.6878	0.4684	0.6632	0.6827	0.6607	0.5469	0.4762	0.603	0.2058
Traffic Stop an upsetting yet faintly hopeful documentary directed by Kate Davis and produced by David Heilbroner airing Monday on HBO is only 32 minutes long zooming in with intense focus on the sort of encounter that is so common you can probably fill in the details yourself A white Austin Texas police officer briefly pursues a speeding vehicle being driven by a young African-American teacher o…	0.1136	0.3571	0.2935	0.2361	0.3411	0.1988	0.7167	0.4645	0.5355	0.3658	0.4154	0.5918	0.4034	0.5163	0.4617	0.6654	0.5185	0.6554	0.4539	0.4305	0.4904	0.5192	0.4609	0.5091	0.3634	0.5812	0.5417	0.4379	0.6234	0.3994	0.5305	0.4696	0.2681	0.7251	0.6306	0.6484	0.5147	0.386	0.5974	0.2774	0.6597	0.4899	0.686	0.711	0.774	0.5833	0.437	0.6437	0.1599
The American Civil Liberties Union of Connecticut has released its legislative priorities for 2018 and securing state-level net neutrality rules is at the top of the list. The push comes two months after the Federal Communications Commission rolled back rules designed to ensure a free and open internet. If the FCC has its way big telecommunications companies could slow down access to lawful websi…	0.1633	0.3335	0.3016	0.2511	0.403	0.1549	0.6763	0.451	0.5217	0.3715	0.4591	0.57	0.3847	0.4717	0.5358	0.6622	0.5736	0.6756	0.5856	0.4635	0.4042	0.5798	0.4992	0.4245	0.3643	0.4764	0.4829	0.4479	0.5636	0.3992	0.525	0.4801	0.2404	0.7277	0.688	0.6495	0.5635	0.3992	0.5284	0.2108	0.7356	0.5146	0.7088	0.7445	0.7342	0.624	0.4001	0.6202	0.1971
When Gov. Dannel P. Malloy announced the formation of a multi-state effort to combat gun violence last week Connecticut s neighbor to the north Massachusetts was conspicuously absent from the group. Mass. Gov. Charlie Baker is a Republican and the founding members of States for Gun Safety are all Democrats. The group was formed largely due to the unwillingness of Republicans in Congress to take u…	0.167	0.3332	0.3095	0.2476	0.4245	0.1608	0.6888	0.4777	0.5494	0.4442	0.4815	0.5177	0.3545	0.4823	0.5218	0.6494	0.564	0.6786	0.5633	0.4676	0.381	0.5796	0.4951	0.4329	0.3647	0.511	0.4238	0.461	0.5423	0.3039	0.4969	0.4889	0.2406	0.7081	0.6951	0.663	0.5705	0.4003	0.5029	0.1913	0.7149	0.4913	0.6924	0.736	0.7322	0.6186	0.3835	0.6115	0.1702
The new exhibit at Yale Center for British Art The Paston Treasure Microcosm of the Known World focuses on an old English noble family and its mania for collecting objets d art. A film series at the New Haven museum will complement the exhibit telling stories from old England. All four films in the series Art Alchemy and the Paston Treasure will be shown on Saturdays at 2 p.m. in the lecture hall…	0.0365	0.3755	0.3486	0.2572	0.3583	0.174	0.6628	0.4332	0.5585	0.3717	0.4495	0.5728	0.3623	0.5025	0.4581	0.671	0.5889	0.658	0.4866	0.4442	0.4834	0.5439	0.4453	0.4594	0.3728	0.5354	0.5416	0.4559	0.6114	0.3385	0.5147	0.5276	0.2766	0.6692	0.6069	0.6327	0.4917	0.4184	0.5726	0.2642	0.6803	0.4888	0.663	0.6953	0.6868	0.5781	0.4676	0.5733	0.2189
Seeking to lessen the impact of recent federal tax law changes in Connecticut Gov. Dannel P. Malloy wants to allow municipalities to set up charitable organizations so taxpayers can continue to write off the full amount of their local property taxes. In a direct challenge to tax changes recently signed into law by President Donald Trump the governor s plan would effectively allow taxpayers to rec…	0.2719	0.3022	0.2481	0.2465	0.4292	0.1316	0.5943	0.4822	0.6119	0.4041	0.4947	0.6111	0.3579	0.4228	0.6189	0.7035	0.616	0.6826	0.7315	0.5059	0.369	0.616	0.5319	0.378	0.349	0.4063	0.4161	0.4073	0.5004	0.4011	0.4538	0.5057	0.2378	0.699	0.6505	0.666	0.5121	0.3723	0.5965	0.1245	0.8203	0.4245	0.7268	0.7999	0.806	0.6239	0.3427	0.8664	0.2021
On a snowy Saturday morning in January Selvin 13 and his mother were in the basement of the First and Summerfield United Methodist Church in New Haven to support a friend in sanctuary. As they sat there the boy tried to push away thoughts of how it would be when ICE came to take away his own mother who is also under a deportation order. I m going to be alone with my little brother and my dad Selv…	0.1492	0.3434	0.2878	0.2382	0.344	0.1783	0.6667	0.5016	0.5704	0.4291	0.4543	0.5772	0.3647	0.4882	0.4722	0.7055	0.5426	0.6815	0.5586	0.446	0.4589	0.5412	0.5082	0.3948	0.3194	0.4197	0.4955	0.5538	0.6424	0.3364	0.4543	0.4658	0.2104	0.6851	0.7362	0.679	0.6195	0.4281	0.4797	0.1987	0.6679	0.542	0.7197	0.778	0.6481	0.5664	0.3253	0.6019	0.1844
Hartford is among five cities in Connecticut to win a competition for grants of 450 000 that will fund programs focused on increasing opportunities for low- and moderate-income residents. In addition to Hartford the Federal Reserve Bank of Boston will announce Tuesday that Danbury East Hartford Middletown and Waterbury were selected as winners of the Working Cities Challenge. This is just the sta…	0.0587	0.3662	0.3423	0.2601	0.3526	0.154	0.6359	0.4492	0.57	0.3885	0.4511	0.5842	0.3568	0.4849	0.4634	0.6806	0.601	0.6512	0.5314	0.4584	0.4596	0.5478	0.4348	0.4567	0.3639	0.4802	0.5257	0.4586	0.5983	0.3498	0.5195	0.5146	0.2746	0.7007	0.6088	0.6446	0.5051	0.4135	0.563	0.2497	0.6589	0.5141	0.6987	0.7072	0.6945	0.5648	0.4261	0.6163	0.1909
A Superior Court judge on Tuesday appointed a public defender for Jerry Mercado the Hartford man accused of escaping from Carl Robinson Correctional Institution last month. Mercado 25 was charged with first-degree escape when investigators tracked him to a gas station in Canton Ga. 10 days after he disappeared from the Enfield prison on Jan. 7. During a brief hearing in Superior Court in Enfield …	0.0508	0.3728	0.3423	0.2533	0.3597	0.1595	0.707	0.423	0.524	0.3335	0.4278	0.5369	0.375	0.5226	0.4737	0.6758	0.602	0.644	0.5163	0.4553	0.4486	0.5741	0.4599	0.4239	0.3484	0.5374	0.5383	0.4456	0.6021	0.3338	0.5352	0.5097	0.2583	0.7041	0.6191	0.6459	0.495	0.4219	0.5954	0.2567	0.6779	0.5155	0.6805	0.6881	0.7225	0.5618	0.4509	0.5985	0.182
A Colorado lawyer pleaded guilty Tuesday to conspiring with a half-dozen others in the 20 million Connecticut-based stock swindle that sent former Hartford attorney and City Councilor Corey Brinson to prison a year ago. Diane D. Dalmy a suburban Denver lawyer who has been in trouble with government securities regulators previously is the seventh discredited lawyer or broker arrested in a stock ma…	0.0792	0.3596	0.3212	0.2575	0.3629	0.1463	0.6488	0.4371	0.5421	0.3332	0.4644	0.5742	0.3544	0.5106	0.4806	0.6986	0.623	0.6362	0.5336	0.4687	0.4766	0.5938	0.4845	0.3945	0.3773	0.5122	0.5216	0.4134	0.5923	0.2712	0.5124	0.5358	0.2725	0.6914	0.589	0.6722	0.4707	0.4468	0.5907	0.222	0.6716	0.4866	0.6873	0.7039	0.7048	0.553	0.475	0.6013	0.1729
Democrat Guy Smith joined the Capitol Watch podcast to talk about his campaign for governor. The former official with AmeriCares and a executive at Diageo discusses his plans to keep millennials in Connecticut and touches on what he would do to shore up the state s special transportation fund. He also talked about his time working with former president Bill Clinton and what he learned from workin…	0.0192	0.3735	0.3619	0.2632	0.3896	0.174	0.6719	0.4256	0.5586	0.384	0.4457	0.5382	0.3561	0.5135	0.4595	0.6691	0.5767	0.6589	0.4981	0.4534	0.4436	0.5531	0.4453	0.4498	0.3645	0.5212	0.5382	0.4414	0.5942	0.3304	0.537	0.4944	0.2516	0.7159	0.6328	0.6484	0.4987	0.4036	0.5827	0.2458	0.6748	0.5005	0.6932	0.6978	0.7227	0.5635	0.4307	0.6082	0.1779
Hartford Distributors a beer distribution company on Chapel Road sold its property recently for about 9 million but its leaders say that it was just an accounting maneuver and that the business is not changing hands or leaving town. A special warranty deed records a sale from Hartford Distributors to FSC Industrial I DST Delaware Statutory Trust of Lake Como N.J. for 9.2 million. The properties s…	0.0479	0.3687	0.3398	0.2579	0.3529	0.1609	0.6557	0.4461	0.537	0.3648	0.4402	0.5664	0.3618	0.4951	0.4889	0.6828	0.6094	0.6394	0.5207	0.4534	0.468	0.5667	0.4373	0.4517	0.3851	0.5226	0.5064	0.4073	0.5901	0.3174	0.5406	0.4955	0.2769	0.6921	0.6173	0.6324	0.4844	0.4085	0.5907	0.2606	0.6753	0.49	0.681	0.7051	0.7061	0.5782	0.4568	0.6256	0.1917
The National Weather Service says there was no tsunami heading for Connecticut and other parts of the East Coast despite a warning that some smartphone users received via Accuweather. The weather service says it was meant as a test. NWS meteorologist Hendricus Lulofs said a glitch led to some people receiving what looked like an actual warning. The Pennsylvania-based weather service Accuweather b…	0.0371	0.3709	0.3591	0.2587	0.3687	0.1724	0.6745	0.432	0.548	0.383	0.445	0.5535	0.3563	0.5112	0.4434	0.6784	0.582	0.6664	0.4849	0.4427	0.4637	0.5523	0.4434	0.4559	0.3648	0.5246	0.5204	0.4354	0.6129	0.3215	0.5476	0.4763	0.239	0.7091	0.6388	0.642	0.4962	0.3969	0.575	0.2492	0.6906	0.5148	0.6868	0.6973	0.6996	0.5471	0.4317	0.6058	0.1755
Founded in 1906 and modeled after Phi Beta Kappa the Cum Laude Society is a national honor society for independent schools. This February 18 members of the Kingswood Oxford Class of 2018 were inducted into KO s chapter of the society. Dennis Bisgaard gave the opening remarks and commended the students on making KO the best possible community that it can be. Brenda Semmelrock extolled the students…	0.0982	0.3601	0.3121	0.2478	0.3368	0.1861	0.6643	0.4923	0.5667	0.4472	0.4849	0.516	0.3546	0.4978	0.4062	0.6909	0.6144	0.6713	0.4803	0.4439	0.4931	0.5416	0.4434	0.4357	0.3701	0.4734	0.611	0.4979	0.6325	0.3806	0.5255	0.5203	0.275	0.6829	0.6418	0.6293	0.4975	0.428	0.5738	0.2841	0.6816	0.4922	0.7019	0.7027	0.6899	0.5768	0.4467	0.592	0.2026
West Hartford Police on Friday celebrated the accomplishments of long-serving Officer Thomas Nagle as he retires after 20 years of service. The department also recognized Officer Leigh Cogle ahead of her promotion to the rank of detective. Before joining the West Hartford Police Department in 1997 Nagle worked as a correction officer at the Hartford Correctional Center and as a special deputy she…	0.1045	0.3635	0.3019	0.2351	0.3086	0.1475	0.7371	0.4466	0.4799	0.2769	0.4003	0.5415	0.4327	0.4928	0.5011	0.6603	0.6273	0.6149	0.5333	0.455	0.4752	0.5673	0.45	0.4567	0.3432	0.5464	0.5611	0.4288	0.5909	0.4227	0.5476	0.5198	0.3033	0.7173	0.6091	0.6173	0.5066	0.4017	0.5889	0.2997	0.6513	0.5046	0.6853	0.6902	0.6832	0.5934	0.4842	0.5727	0.221
Businesses with Connecticut ties can tout their connection to the state with a new free-of-charge logo. We always talk about how many good things we have going on in the state of Connecticut whether it s the micro breweries that are out there jams or tomato sauces House Speaker Joe Aresimowicz said at a press conference Wednesday. Lawmakers are encouraging business leaders who make manufacture gr…	0.0781	0.3562	0.3344	0.2613	0.3783	0.1589	0.6252	0.45	0.5598	0.397	0.4445	0.5555	0.3587	0.5024	0.4729	0.6901	0.5968	0.6528	0.5312	0.4504	0.4521	0.5446	0.4451	0.4492	0.3604	0.4899	0.5151	0.4242	0.5887	0.3415	0.508	0.4685	0.2496	0.7249	0.6409	0.6572	0.4953	0.3995	0.58	0.2366	0.6823	0.488	0.6751	0.697	0.7367	0.5751	0.4282	0.6538	0.1503
Elections took place in 150 of England s 353 local councils on Thursday. More than 4 000 seats were contested. Local government authorities are responsible for local public services. However the results are seen as a major test of the national mood. What happened Partial results show a mixed picture for all the main parties giving a similar situation to that of the 2017 general election. The ruli…	0.1832	0.3342	0.2696	0.2642	0.3582	0.1256	0.5743	0.353	0.7106	0.3332	0.4801	0.5018	0.3219	0.5347	0.594	0.643	0.5849	0.7315	0.3596	0.4895	0.3207	0.4735	0.3726	0.3991	0.4019	0.6172	0.6464	0.4052	0.6463	0.3389	0.5175	0.5386	0.2632	0.7107	0.569	0.5327	0.5859	0.4392	0.5979	0.2702	0.7069	0.6122	0.7538	0.7004	0.6438	0.4764	0.488	0.6244	0.1977
As expected 82 year old Mahmoud Abbas has been re-elected as Palestinian president after a four day meeting in Ramallah. He then immediately apologised for remarks he d made at the start of the meeting that led many to accuse him of anti-Semitism. He d suggested that the historic persecution of European Jews was caused by their conduct and not by their religion. Israel s defence minister rejected…	0.0549	0.439	0.3897	0.2551	0.3772	0.1737	0.6756	0.4325	0.5554	0.3725	0.4256	0.5408	0.2996	0.521	0.4633	0.6886	0.5717	0.655	0.4839	0.4484	0.4509	0.5507	0.4462	0.4396	0.3678	0.5197	0.5556	0.4414	0.565	0.3462	0.518	0.499	0.2685	0.7039	0.6272	0.6244	0.4874	0.393	0.5536	0.2594	0.6888	0.5066	0.6908	0.7054	0.7043	0.5674	0.4194	0.6055	0.1795
Donald Trump has sought to defend the use of guns in the US by drawing a parallel with knife crime in London. The US president addressing the National Rifle Association claimed a London hospital had become overwhelmed with victims of knife attacks. They don t have guns. They have knives and instead there s blood all over the floors of this hospital he said. They say it s as bad as a military war …	0.1163	0.3599	0.3427	0.2657	0.3833	0.1842	0.6841	0.4354	0.5053	0.4002	0.4672	0.5286	0.3729	0.4946	0.4806	0.652	0.5429	0.68	0.507	0.4479	0.4196	0.5457	0.4686	0.4311	0.4076	0.5604	0.4355	0.46	0.5872	0.2659	0.5019	0.5163	0.2876	0.6981	0.6246	0.6449	0.514	0.3886	0.5757	0.2422	0.6697	0.5215	0.7398	0.6999	0.6563	0.59	0.4666	0.5673	0.2332
Road signs directing drivers to the imminent US Embassy in Jerusalem were installed on Monday one week before the embassy s opening which will coincide with the 70th anniversary of Israel s founding. President Donald Trump promised last December to relocate the US Embassy in Israel from Tel Aviv to Jerusalem reversing seven decades of US policy. The embassy is expected to be at the existing US co…	0.0939	0.4498	0.4066	0.2725	0.423	0.1896	0.6325	0.4713	0.5615	0.3399	0.5125	0.5266	0.549	0.4838	0.4167	0.6339	0.6033	0.6933	0.4956	0.4525	0.4263	0.5533	0.4302	0.411	0.3793	0.5448	0.4901	0.4596	0.6594	0.3127	0.5361	0.4935	0.2464	0.7021	0.6392	0.6625	0.5095	0.454	0.5807	0.2539	0.6662	0.506	0.7075	0.7095	0.7275	0.5532	0.4656	0.6005	0.1837
The skeletons of burnt-out vehicles lie scattered all the way from Bentiu s landing strip to the camp for internally-displaced people. There has been fighting here in the capital of South Sudan s Unity State since the country s civil war began in 2013. Today after a year of relative calm violence has again surged between government forces and the opposition. The head of the United Nations Mission…	0.1619	0.3567	0.3389	0.2444	0.3207	0.1406	0.6517	0.4164	0.573	0.407	0.4365	0.5915	0.356	0.4682	0.4444	0.6586	0.569	0.6898	0.4888	0.4461	0.4461	0.5475	0.4364	0.39	0.3385	0.5268	0.5153	0.5165	0.5979	0.2849	0.5132	0.5195	0.3077	0.6482	0.6453	0.5687	0.5153	0.3923	0.5433	0.2131	0.627	0.5355	0.6662	0.6655	0.68	0.6161	0.4333	0.601	0.2373
Food prices in Britain could soar and supply could be throttled if Westminster fails to secure a post-Brexit free trade deal with the EU by 2020 according to a parliamentary report released on Thursday. If we put tariffs on European produce we will pay more for European produce. A default 22 tariff from the World Trade Organisation WTO would otherwise be imposed on food imports of which 30 comes …	0.0745	0.357	0.3451	0.3023	0.3673	0.1673	0.5847	0.4483	0.5489	0.3724	0.4371	0.5686	0.3551	0.5454	0.5297	0.7641	0.5993	0.7238	0.4427	0.4266	0.3452	0.5002	0.3878	0.3296	0.3867	0.5773	0.5223	0.4234	0.5987	0.3995	0.4432	0.5159	0.2475	0.7047	0.6132	0.6009	0.5206	0.4246	0.6242	0.2465	0.6767	0.5052	0.7315	0.7149	0.7082	0.5319	0.4747	0.5479	0.163
Hebrew as the literary critic Ruth Kartun-Blum once pointed out is a language that often seems to be hypnotized by its past. Nowhere is this hypnosis more evident than in Hebrew poetry where biblical and Talmudic turns of phrase loom large holding under their sway even the most involuntary subconscious references. The self-described Galactic Poet David Avidan however was hypnotized by the future …	0.1972	0.3645	0.274	0.2377	0.3481	0.1904	0.6466	0.4588	0.611	0.3946	0.4583	0.7008	0.3723	0.4957	0.4278	0.6653	0.502	0.7057	0.4133	0.397	0.588	0.4493	0.4845	0.5512	0.378	0.5788	0.5284	0.419	0.6387	0.3759	0.4415	0.5183	0.2712	0.6792	0.5822	0.6254	0.4903	0.3743	0.6065	0.2788	0.721	0.5054	0.6255	0.7279	0.7209	0.5758	0.4563	0.5868	0.1974
If like me you came of age in the 1990s and depended on television as your more-or-less exclusive source of emotional instruction you very likely love John Mahoney like a dear old uncle. As Martin Crane hard-boiled father to soft-shoe therapists Frasier and Niles he was the patriarch so many of us wished we had and so few of us did Tough but kind sturdy but funny and radiating a wonderful warmth …	0.0479	0.3743	0.3512	0.2596	0.3742	0.1934	0.6677	0.4405	0.5685	0.3897	0.4468	0.5694	0.3784	0.5228	0.4397	0.6659	0.5473	0.6809	0.465	0.4382	0.482	0.527	0.461	0.4719	0.3702	0.5357	0.5347	0.4442	0.6055	0.3338	0.5011	0.4929	0.2549	0.7012	0.6283	0.6458	0.5029	0.4006	0.5892	0.241	0.6745	0.5109	0.6866	0.7087	0.7261	0.5732	0.4608	0.6071	0.1775
In theory Zvi Yehezkeli is the kind of reporter good liberals like to fantasize about. He covers the Arab world speaks the language fluently and commands the customs and tenets of Islam with impressive erudition. He goes where the story is even if that means having the occasional murderous goon fire a semiautomatic in his general direction. And he is out to observe the world not confirm his own b…	0.1254	0.4021	0.3291	0.259	0.3557	0.1887	0.6688	0.4468	0.5958	0.3995	0.4477	0.6422	0.3551	0.5163	0.4381	0.6752	0.5119	0.6914	0.4319	0.4262	0.4954	0.4841	0.474	0.4817	0.3689	0.5443	0.5931	0.4102	0.5572	0.3463	0.468	0.4922	0.2537	0.6986	0.6118	0.6249	0.4887	0.3966	0.6029	0.2516	0.6666	0.513	0.6881	0.7167	0.7335	0.5854	0.444	0.6196	0.1662
The last 600 years of anti-hero fetishization have failed to produce anything like the title character of Ferenc Molnar s 1909 play Liliom the story of an unrepentant young man who works as a barker at a merry-go-round. Eventually Liliom moves in with a young woman and begins to torment her. Not one for hard work and proud of his criminal streak he then decides to try his hand at armed robbery. H…	0.1293	0.3544	0.2944	0.2477	0.3531	0.2155	0.6584	0.4641	0.5814	0.3824	0.4461	0.6568	0.3789	0.5058	0.4552	0.6695	0.4977	0.7018	0.4294	0.4106	0.543	0.4788	0.4662	0.5199	0.3773	0.587	0.5247	0.4576	0.6377	0.3658	0.4781	0.5199	0.2772	0.6623	0.5958	0.6609	0.4878	0.4077	0.6082	0.2764	0.6778	0.4862	0.656	0.7189	0.7375	0.5777	0.4722	0.6045	0.1926
Sixty-five years after its New York premiere a gripping new production of Arthur Miller s The Crucible is playing to packed houses at Tel Aviv s Cameri Theater but the men who brought this version to the stage can t seem to figure out what all the fuss is about. In the program notes the play s translators Gilad Kimchi and Gur Koren Kimchi also directed the production apologize for not being able …	0.1802	0.397	0.3067	0.2415	0.3625	0.2034	0.6661	0.4533	0.5966	0.4027	0.4428	0.6214	0.3432	0.5165	0.419	0.6638	0.5042	0.684	0.4507	0.4344	0.5569	0.4965	0.4696	0.5113	0.3768	0.5499	0.5913	0.4145	0.584	0.3631	0.4447	0.4795	0.255	0.6883	0.6231	0.6862	0.4888	0.3624	0.6416	0.2554	0.667	0.5267	0.7068	0.7194	0.7147	0.5675	0.4326	0.602	0.1698
SHARE COPY LINK Military and civil rights pioneer Millie Dunn Veasey offers advice to young people on her 100th birthday. McClatchy tmcdonald newsobserver.com Military and civil rights pioneer Millie Dunn Veasey offers advice to young people on her 100th birthday. McClatchy tmcdonald newsobserver.com	0.0068	0.38	0.3705	0.2639	0.3729	0.1703	0.6749	0.4236	0.5549	0.3837	0.445	0.547	0.3546	0.5181	0.4404	0.6702	0.5795	0.6701	0.49	0.4505	0.447	0.549	0.4539	0.4381	0.3603	0.5197	0.5323	0.4444	0.5944	0.3271	0.5307	0.4998	0.2551	0.7056	0.6273	0.642	0.499	0.3997	0.5746	0.2585	0.6677	0.5109	0.6979	0.6996	0.7094	0.5706	0.4408	0.6039	0.1889
The Atlantic Coast Pipeline will bring more than natural gas to North Carolina. It could bring legal headaches for Gov. Roy Cooper. The underground conduit will supply fuel for Duke Energy power plants and according to its developers shower local governments with 60 million in property tax revenues by 2025. But the 600-mile line also came with a footnote a 57.8 million environmental mitigation fu…	0.2333	0.3075	0.2515	0.2456	0.3226	0.1061	0.6127	0.485	0.608	0.3489	0.4893	0.5865	0.3208	0.4538	0.5021	0.7653	0.6882	0.604	0.6677	0.4962	0.5119	0.6431	0.4514	0.3681	0.3626	0.4449	0.513	0.4314	0.5962	0.3456	0.5264	0.5262	0.2604	0.6322	0.5857	0.7135	0.4433	0.4092	0.6602	0.2144	0.7159	0.4732	0.6043	0.622	0.6991	0.4791	0.4184	0.586	0.1417
SHARE COPY LINK North Carolinians who are mourning the late evangelist Billy Graham can come to the State Capitol in Raleigh to sign a book of condolences in the coming days. The book will be available to the public until next Friday March 2. The Capitol is open Travis Long tlong newsobserver.com North Carolinians who are mourning the late evangelist Billy Graham can come to the State Capitol in …	0.0192	0.371	0.3764	0.2563	0.3758	0.173	0.6755	0.4301	0.5593	0.3826	0.4433	0.5446	0.3604	0.5168	0.4543	0.6727	0.583	0.6634	0.4931	0.4493	0.4506	0.5489	0.4427	0.4474	0.3614	0.5198	0.5328	0.4382	0.5979	0.3329	0.5287	0.4996	0.2549	0.7012	0.6272	0.646	0.4976	0.4107	0.5774	0.255	0.6779	0.5048	0.6782	0.6993	0.7086	0.5638	0.4487	0.6072	0.1795
Dr. Wayne Vroman an economist and a leading expert on unemployment insurance has a subdued manner but when he spoke to a General Assembly committee Wednesday even his soft-spoken delivery couldn t hide the drama of his numbers. Vroman of the Washington-D.C.-based Urban Institute said that since legislation approved by the Republican controlled General Assembly North Carolina overhauled the progra…	0.1067	0.3338	0.359	0.2377	0.356	0.1473	0.6191	0.4603	0.604	0.3916	0.4471	0.6113	0.3389	0.4658	0.5198	0.6796	0.6341	0.6407	0.5818	0.476	0.4524	0.5572	0.4342	0.4707	0.3679	0.4812	0.4796	0.4139	0.5847	0.3432	0.4728	0.5192	0.294	0.6723	0.5937	0.632	0.4841	0.4396	0.6364	0.2456	0.6978	0.4892	0.7409	0.7267	0.6977	0.5703	0.481	0.6852	0.2181
Anna Crollman is taking her message of survivor chic to New York Fashion Week. On Feb. 11 Crollman will join other breast cancer survivors modeling in the AnaOno Cancerland fashion show wearing loungewear and intimates created especially for women who have survived the disease. Courtesy of Anna Crollman	0.005	0.3786	0.3688	0.2639	0.3759	0.1737	0.6732	0.4282	0.5554	0.3814	0.444	0.5477	0.3603	0.5185	0.4483	0.6733	0.581	0.6624	0.4897	0.448	0.4516	0.5504	0.4472	0.4438	0.3648	0.5183	0.5344	0.4473	0.5976	0.3218	0.5243	0.4968	0.2581	0.7099	0.6322	0.6476	0.5062	0.4057	0.573	0.2545	0.6661	0.506	0.6984	0.6993	0.7113	0.5666	0.4452	0.6042	0.1852
Akio Toyoda of Toyota Motor Corp. speaks during a press conference on Jan. 10 2018 in Montgomery Ala. where the Japanese automakers Toyota and Mazda announced plans to build a huge 1.6 billion joint-venture plant in Huntsville. North Carolina officials had hoped Toyoda would be making the announcement for North Carolina. Albert Cesare AP	0.0127	0.3712	0.3817	0.2591	0.3752	0.1709	0.6711	0.4278	0.5527	0.3787	0.4453	0.545	0.3573	0.5153	0.4544	0.675	0.5903	0.6596	0.4961	0.452	0.4476	0.554	0.4436	0.4441	0.3661	0.5164	0.5259	0.4414	0.5989	0.3286	0.5306	0.4997	0.2572	0.7062	0.6271	0.6428	0.4994	0.4125	0.5788	0.2514	0.671	0.5093	0.6939	0.7006	0.7009	0.5632	0.4471	0.6038	0.1833
SHARE COPY LINK VIDEO Gov. Roy Cooper and local leaders from North Carolina s coastal communities conveyed their opposition to offshore drilling to Interior Secretary Ryan Zinke on Saturday. Zinke also met with legislators on the issue. Jane Stancill jstancill newsobserver.com VIDEO Gov. Roy Cooper and local leaders from North Carolina s coastal communities conveyed their opposition to offshore d…	0.014	0.371	0.3805	0.2584	0.3749	0.1715	0.6724	0.4257	0.5594	0.3801	0.4428	0.5333	0.3576	0.5185	0.4537	0.6704	0.5845	0.6627	0.4949	0.4542	0.4391	0.5526	0.4471	0.4412	0.3606	0.5205	0.5246	0.4398	0.5976	0.3315	0.5284	0.4932	0.2541	0.7106	0.6319	0.6468	0.4965	0.4051	0.575	0.2532	0.672	0.5067	0.6883	0.6909	0.7108	0.5587	0.4426	0.6068	0.1738
SHARE COPY LINK VIDEO Speakers at the HKonJ march in downtown Raleigh sponsored by the NC NAACP spoke about immigration gerrymandering worker rights LGBTQ rights and more. They emphasized the importance of attendees taking their resistance to the ballot box Julia Wall and Casey Toth newsobserver.com VIDEO Speakers at the HKonJ march in downtown Raleigh sponsored by the NC NAACP spoke about immigr…	0.0084	0.3801	0.3674	0.2631	0.3762	0.1709	0.6728	0.4293	0.5593	0.38	0.4462	0.5474	0.3561	0.5204	0.4495	0.6724	0.5792	0.6682	0.491	0.4526	0.4358	0.5528	0.4639	0.4404	0.3526	0.5226	0.5397	0.446	0.5828	0.3312	0.5356	0.496	0.253	0.7042	0.6286	0.6425	0.4934	0.4051	0.5643	0.2682	0.6594	0.5073	0.6945	0.6995	0.6968	0.574	0.4363	0.6071	0.18
North Carolina Attorney General Josh Stein has assembled a coalition of attorneys general from 11 other coastal states calling for the U.S. Interior Department to cancel the Trump administration s plan to expand offshore drilling. In a letter sent to Interior Secretary Ryan Zinke on Tuesday Stein and the other attorneys general all Democrats cautioned that the natural resources and seaside econom…	0.1862	0.3108	0.3561	0.2444	0.3772	0.1406	0.6127	0.4586	0.5698	0.3841	0.4483	0.6087	0.3495	0.4597	0.5105	0.6888	0.6387	0.6273	0.604	0.4639	0.4495	0.5816	0.467	0.4337	0.375	0.5068	0.424	0.4588	0.6261	0.3562	0.4905	0.5068	0.2797	0.6505	0.6204	0.6619	0.4447	0.4331	0.6219	0.2515	0.6525	0.5233	0.6681	0.6519	0.6488	0.5417	0.466	0.5619	0.1804
A Durham County judge on Monday acquitted one person and dismissed the charges against two others accused of toppling a Durham County Confederate monument last summer. District Court Judge Fred Battaglia found Raul Mauro Jimenez not guilty of injury to real property defacing a public building or monument and conspiracy to deface a public building or monument. Earlier Battaglia dismissed the cases…	0.1854	0.3454	0.2736	0.2303	0.3432	0.1543	0.7244	0.4443	0.5489	0.3064	0.4341	0.5671	0.3923	0.536	0.4714	0.6756	0.5722	0.6633	0.5261	0.4515	0.5076	0.6291	0.509	0.3989	0.3381	0.5878	0.5699	0.4703	0.6469	0.2855	0.5097	0.5498	0.2555	0.6964	0.5826	0.6858	0.4573	0.4207	0.5997	0.2361	0.6842	0.4736	0.6207	0.7055	0.723	0.5066	0.4451	0.6209	0.1458
Rep. Marcia Morey a Durham Democrat who spent 18 years on the district court bench wants to make it possible for North Carolina judges to remove guns from people who ve exhibited threatening erratic or dangerous behavior. The lawmaker revealed her plan on Monday less than a week after a South Florida 19-year-old named Nikolas Cruz walked into a high school from which he had been expelled for disc…	0.1319	0.3499	0.2972	0.2289	0.3501	0.1524	0.764	0.5429	0.5516	0.4763	0.5057	0.443	0.3278	0.5561	0.4434	0.6729	0.6188	0.6774	0.4877	0.4625	0.4069	0.563	0.4948	0.387	0.3466	0.5705	0.3954	0.3932	0.5424	0.1785	0.4769	0.5305	0.2593	0.6909	0.6116	0.6489	0.5032	0.3852	0.5667	0.2648	0.6688	0.5023	0.6528	0.6927	0.6987	0.5466	0.4545	0.6131	0.1592
Embassy officials will not attend opening of Paris event as launch film shows army covering up deaths of Palestinians. Israel is boycotting a film festival in Paris which plans to screen Foxtrot an acclaimed drama which depicts the Israeli army covering up the deaths of Palestinian teenagers. Israel s embassy in France will not attend the March 13 opening ceremony of the Israeli Film Festival whe…	0.1116	0.4893	0.3995	0.2574	0.375	0.1836	0.668	0.4356	0.5693	0.3865	0.4521	0.5544	0.3416	0.5141	0.4239	0.673	0.583	0.6554	0.4789	0.4551	0.5133	0.5393	0.4551	0.4618	0.3677	0.5266	0.6213	0.3519	0.487	0.3592	0.4665	0.496	0.2239	0.6951	0.649	0.6014	0.4994	0.3988	0.6661	0.1873	0.631	0.5278	0.6567	0.7085	0.722	0.6166	0.422	0.5767	0.1765
The attack which killed at least 19 people took place at a fish market close to Maiduguri in northeast Nigeria. Three bombers have killed at least 19 people as well as themselves in an attack on a fish market in northeastern Nigeria according to authorities. Another 70 people were wounded when the attackers detonated their explosives on Friday evening about 20km from the centre of Maiduguri in Bo…	0.0625	0.3793	0.3467	0.2579	0.3429	0.1551	0.6953	0.4041	0.523	0.3706	0.4198	0.5495	0.3535	0.4957	0.4576	0.6484	0.583	0.6758	0.497	0.4531	0.4171	0.5369	0.4281	0.4452	0.3845	0.4891	0.5167	0.472	0.5958	0.2882	0.5295	0.5062	0.2613	0.685	0.6248	0.6338	0.4946	0.4227	0.5824	0.2249	0.67	0.4921	0.6905	0.6994	0.6843	0.5679	0.4503	0.597	0.2065
Polish minister says so-called Polokaust museum won t be built. Poland s deputy culture minister backed away on Monday from an academic s proposal to build a so-called Polokaust museum for Polish victims of the Nazis at a time when Warsaw faces international pressure over a law imposing jail terms for suggesting Polish complicity in the Holocaust. Poland s nationalist ruling Law and Justice Party…	0.0932	0.3785	0.3356	0.2608	0.3533	0.155	0.6536	0.4242	0.5856	0.3674	0.4507	0.5617	0.364	0.5119	0.4573	0.6796	0.5702	0.685	0.4652	0.4572	0.4636	0.5331	0.4614	0.4447	0.3502	0.5219	0.5514	0.4267	0.582	0.3191	0.5113	0.5434	0.2696	0.6652	0.6299	0.6188	0.4972	0.4008	0.5997	0.2518	0.6577	0.5007	0.6536	0.7002	0.7042	0.5768	0.4815	0.6018	0.2121
Antonio Guterres comments come as Russia s Putin orders a humanitarian pause on Tuesday so civilians can escape. Ongoing attacks by Syrian government forces and their allies has created hell on Earth for civilians stuck in a rebel-held Damascus suburb the UN s chief said on Monday as air strikes and ground operations continued despite a days-old ceasefire. Russia s President Vladimir Putin meanwh…	0.1218	0.3855	0.3459	0.2866	0.319	0.1277	0.7155	0.2795	0.5081	0.482	0.4374	0.5694	0.3386	0.478	0.4241	0.6094	0.6018	0.7666	0.501	0.4701	0.4429	0.5796	0.4223	0.3284	0.3524	0.519	0.4915	0.4663	0.6218	0.3094	0.505	0.4883	0.2864	0.7109	0.7233	0.636	0.5169	0.4222	0.5359	0.2619	0.6697	0.4294	0.7018	0.6529	0.7511	0.594	0.4256	0.6268	0.202
Top court refuses to hear attempt by Trump administration to end deportation protection for undocumented youth. The US Supreme Court has refused to hear an attempt by the Donald Trump administration to have it intervene in the legal fight over a programme that protects hundreds of thousands of young undocumented immigrants from deportation. The Supreme Court justices said on Monday they would not…	0.1638	0.3402	0.3064	0.2605	0.4389	0.1493	0.6904	0.4134	0.5604	0.2688	0.4722	0.5273	0.3856	0.5583	0.4731	0.6653	0.5684	0.681	0.6454	0.467	0.4339	0.6586	0.6361	0.2672	0.2877	0.551	0.5209	0.5044	0.6573	0.2882	0.4661	0.5862	0.1944	0.654	0.5557	0.6833	0.3515	0.4364	0.5212	0.3784	0.6613	0.5364	0.6482	0.7294	0.6682	0.584	0.5264	0.5709	0.225
About 70 people were taken to hospital after an Amtrak passenger train collided with a freight train near Cayce. A passenger train collided with a freight train in the US state of South Carolina killing at least two people. More than 70 people were injured and taken to hospitals when the Amtrak train collided with a CSX freight train near Cayce on Sunday morning. The Amtrak Train 91 travelling be…	0.0385	0.3775	0.3567	0.2563	0.3596	0.1672	0.6818	0.432	0.5412	0.3759	0.4293	0.5461	0.3615	0.5023	0.4677	0.6601	0.5915	0.6591	0.4949	0.4455	0.4569	0.5557	0.4238	0.4666	0.3659	0.5512	0.5084	0.4614	0.6153	0.324	0.5428	0.4994	0.2439	0.6752	0.6438	0.6117	0.4857	0.3892	0.5378	0.2353	0.6878	0.5098	0.6909	0.6838	0.6979	0.5852	0.4753	0.6187	0.1775
Zimbabwe opposition leader Morgan Tsvangirai dies aged 65 after protracted battle with cancer party official says. Zimbabwe opposition leader Morgan Tsvangirai has died aged 65 after a battle with cancer party officials have said. Elias Mudzuri a vice president of the Movement for Democratic Change party reported Tsvangirai s death in a post on Twitter on Wednesday. It is sad for me to announce t…	0.1043	0.3587	0.3233	0.2553	0.3601	0.148	0.6301	0.399	0.6022	0.3568	0.4383	0.526	0.3561	0.4972	0.504	0.6482	0.579	0.6492	0.4615	0.4787	0.4625	0.5483	0.4219	0.4728	0.3707	0.5484	0.5524	0.4468	0.6049	0.3054	0.5148	0.5273	0.2937	0.6636	0.6227	0.6167	0.5175	0.4149	0.5558	0.2381	0.6654	0.536	0.6874	0.676	0.6603	0.5661	0.4511	0.5614	0.2372
U.S. officials are undoubtedly raising a glass in celebration of an Iranian plane crash last Sunday that killed all 66 people aboard. After all from the standpoint of the proponents of U.S. sanctions against Iran the crash is a dream-come-true. The deaths of those 66 people including one child will presumably anger their families who will then hopefully rise up in protest against the Iranian gove…	0.1883	0.3189	0.4392	0.3636	0.3344	0.1763	0.7227	0.4674	0.545	0.3936	0.4318	0.6059	0.3465	0.5123	0.4259	0.6124	0.5676	0.6858	0.4767	0.4647	0.4941	0.5388	0.4941	0.4889	0.3528	0.5167	0.4721	0.4768	0.713	0.2831	0.5228	0.4858	0.2582	0.6331	0.617	0.6137	0.4976	0.4354	0.4823	0.1666	0.691	0.6331	0.7273	0.6605	0.6547	0.6023	0.5727	0.6709	0.164
Pictures from the scene show rescue workers cutting open the roof of the vehicle to reach the casualties inside. At least 18 people in Hong Kong have been killed and 50 others injured after a double-decker bus toppled over on a major highway. Pictures from the scene on Saturday showed rescue workers cutting open the roof of the vehicle to reach the casualties inside. The bus is believed to have f…	0.0474	0.378	0.3452	0.2538	0.3461	0.1703	0.6927	0.43	0.5162	0.3563	0.4187	0.5515	0.3572	0.5061	0.4698	0.6636	0.5896	0.6505	0.492	0.4461	0.4457	0.5585	0.4201	0.4636	0.3743	0.5407	0.519	0.4654	0.6109	0.3121	0.5458	0.4937	0.2553	0.6815	0.645	0.6281	0.4954	0.4019	0.5585	0.252	0.6721	0.5132	0.7191	0.6955	0.6899	0.5732	0.4673	0.628	0.1799
By Letter to the Editor on February 10 2018. Regarding the story Jan. 26 about economist Danny LeRoy s article for Maclean s magazine Hundreds of family egg farmers across Canada feel very disappointed when an article is published that puts down a system that has been good for Canadians for over 60 years allowing consumers to purchase top-quality fresh local food at an affordable price. While we …	0.0631	0.3617	0.3419	0.2695	0.3605	0.1644	0.6162	0.4482	0.5595	0.3754	0.4468	0.5914	0.3548	0.5139	0.4655	0.6915	0.5975	0.6652	0.5062	0.4428	0.4607	0.5392	0.4473	0.4232	0.3723	0.496	0.4761	0.4307	0.6021	0.3631	0.5014	0.4913	0.2675	0.6958	0.6118	0.6329	0.5044	0.4506	0.5717	0.2373	0.667	0.5229	0.6852	0.696	0.6985	0.5627	0.4369	0.5778	0.1521
By Lethbridge Herald on February 1 2018. Sgt. Ryan Stef gives a presentation to the Lethbridge Police Commission on the findings of an internal review of sex assault cases in Lethbridge. Herald photo by Ian Martens IMartensHerald Sgt. Ryan Stef gives a presentation to the Lethbridge Police Commission on the findings of an internal review of sex assault cases in Lethbridge. Herald photo by Ian Mar…	0.1313	0.3494	0.2689	0.2289	0.304	0.1423	0.7558	0.4593	0.4809	0.2609	0.4025	0.578	0.435	0.5309	0.4858	0.6755	0.6184	0.6253	0.5091	0.4456	0.475	0.583	0.4482	0.4176	0.365	0.5239	0.56	0.4242	0.5821	0.2977	0.5079	0.4955	0.3043	0.7714	0.6418	0.6746	0.5221	0.3714	0.6276	0.2806	0.5767	0.5531	0.7605	0.6786	0.6953	0.5777	0.5343	0.5992	0.21
Can the Toronto Raptors beat LeBron James Cavaliers in their NBA playoff series despite losing Game 1 By Mabell Dave on February 20 2018. Lethbridge Herald A sociologist at the University of Lethbridge has been appointed to a prestigious research council. Claudia Malacrida the university s associate vice-president for research will serve a three-year term on the governing council of the Social Sc…	0.0516	0.371	0.3462	0.2637	0.3621	0.1602	0.6532	0.442	0.568	0.3924	0.4601	0.5549	0.3495	0.5031	0.4392	0.6838	0.5965	0.6655	0.492	0.4509	0.4623	0.5425	0.4473	0.4496	0.3662	0.492	0.5513	0.4636	0.6113	0.3294	0.5401	0.4981	0.2712	0.7164	0.6277	0.6341	0.5027	0.4085	0.5743	0.2446	0.6649	0.5109	0.7034	0.6937	0.7072	0.565	0.4521	0.5897	0.1868
By Letter to the Editor on February 15 2018. Wow the Alberta government has rolled out Kevin Spicy Van Tighem as the spokesman for the ever popular fake news spin regarding Castle parks. Here are just a few of the facts Fact 1. The entire clandestine announcement of this unprecedented theft of land on Jan. 20 2017 was under the guise and support of a secretive online survey. Less than 2 500 Alber…	0.0676	0.3684	0.3412	0.2618	0.3605	0.1649	0.6478	0.4215	0.5704	0.3684	0.4556	0.5641	0.3526	0.5061	0.4532	0.6794	0.5865	0.6621	0.4859	0.444	0.4749	0.5353	0.4429	0.4543	0.3704	0.5151	0.5126	0.4353	0.6093	0.3293	0.5319	0.5052	0.2748	0.6964	0.6134	0.6327	0.493	0.418	0.5565	0.2479	0.6693	0.5228	0.6822	0.6961	0.702	0.5739	0.4453	0.594	0.1997
Two persons have lost their lives and over 40 people including assistant commissioner Govardhan Kolekar have been injured after violent clashes broke out in the city of Aurangabad Maharashtra on Friday May 11 . The clashes which started in the Gandhinagar area of the city spread quickly across the town. Riotous mobs set shops and cars on fire nearly 50 vehicles and as many shops were set ablaze. …	0.1625	0.3794	0.2832	0.227	0.2736	0.1375	0.7328	0.4389	0.4765	0.2749	0.3706	0.5342	0.4087	0.48	0.5084	0.6248	0.5874	0.6431	0.5149	0.4242	0.4364	0.528	0.4103	0.4726	0.3655	0.5221	0.4868	0.4744	0.5853	0.375	0.5807	0.4699	0.2929	0.7292	0.6226	0.6283	0.5273	0.3752	0.5351	0.2953	0.6882	0.545	0.67	0.7032	0.7503	0.5641	0.4746	0.6191	0.2033
Bhangar West Bengal Hundreds of crude bombs were found behind the home of former Trinamool lawmaker Arabul Islam at Bhangar about 25 km from Kolkata. He was arrested on Friday for the alleged murder of a supporter of an independent candidate. Hafizul Mollah was marching in a campaign rally when few people opened fire. He was shot in the face. Chief minister Mamata Banerjee had ordered Arabul s ar…	0.056	0.3736	0.3387	0.256	0.354	0.1617	0.6883	0.4007	0.5511	0.3261	0.4312	0.498	0.3556	0.5198	0.4727	0.6451	0.5791	0.6485	0.4711	0.4329	0.4583	0.5518	0.437	0.4511	0.3718	0.5321	0.5299	0.4485	0.5782	0.3302	0.537	0.4937	0.2582	0.7033	0.6379	0.6406	0.5011	0.4269	0.5675	0.2568	0.683	0.51	0.6978	0.6963	0.705	0.5524	0.4408	0.6054	0.1878
Suicide bombers attacked three churches across Indonesia s second-largest city Surabaya on Sunday killing at least two people and wounding a dozen others police said. The victims are still being identified said Frans Barung Mangera East Java police spokesman. Indonesia is the world s largest Muslim-majority country and has seen a recent resurgence in homegrown militancy. Police told media the att…	0.0338	0.3795	0.3532	0.2553	0.3419	0.1654	0.711	0.4206	0.5078	0.3381	0.4032	0.5324	0.4006	0.5099	0.4672	0.6479	0.5706	0.6622	0.4869	0.4523	0.3961	0.5159	0.433	0.4747	0.3875	0.4444	0.5315	0.448	0.5838	0.3051	0.5118	0.512	0.2469	0.7066	0.6318	0.6368	0.4871	0.4072	0.5706	0.2674	0.6771	0.5133	0.6937	0.7005	0.7057	0.5643	0.4262	0.6071	0.1827
Kathmandu Prime Minister Narendra Modi on the final day of his two-day visit to Kathmandu said India is ready to play the role of a Sherpa to help Nepal scale the mountain of success. You have reached the base camp of the Mt Everest and the main climb is yet to be done. And the way mountaineers are strongly helped by Sherpas to scale the summit much the same way India is ready to work as the Sher…	0.0768	0.3666	0.3573	0.268	0.348	0.141	0.5867	0.3864	0.5839	0.3289	0.45	0.4289	0.3314	0.5221	0.4343	0.6522	0.5809	0.6491	0.47	0.3809	0.5209	0.5332	0.4031	0.4684	0.3825	0.5476	0.4716	0.524	0.356	0.3905	0.5547	0.4732	0.2237	0.7223	0.6221	0.7537	0.5249	0.5627	0.5132	0.2555	0.6955	0.4827	0.6535	0.6892	0.6955	0.5155	0.442	0.6376	0.2193
Provided by Reuters A man armed with a knife lunged at bystanders in a suspected terror attack in central Paris on Saturday night killing at least one person and injuring four others before being shot dead by police. The assailant shouted Allahu Akhbar Arabic for God is greatest as he struck pedestrians. Two of the injured were in serious condition. Islamic State of the Iraq and the Levant claime…	0.1292	0.371	0.3056	0.2372	0.2825	0.163	0.7938	0.4044	0.4416	0.2932	0.3533	0.5221	0.4234	0.5084	0.5045	0.6298	0.5511	0.6733	0.4767	0.4437	0.385	0.5102	0.4062	0.4944	0.4112	0.5177	0.5031	0.4206	0.5857	0.309	0.5141	0.4988	0.2715	0.7183	0.6389	0.6344	0.5148	0.3983	0.6031	0.2814	0.6534	0.517	0.711	0.6909	0.7314	0.5906	0.4992	0.6179	0.2012
Twitter This photo tweeted by Mabin School Principal Nancy Steinhauer shows the steering committee of Moms of the World. The group is helping to build bridges between mothers whose children attend two Toronto schools. A new group called Moms of the World is helping to build bridges between mothers whose children attend two Toronto elementary schools. The group launched with the help of the school…	0.1235	0.3546	0.2992	0.237	0.32	0.1799	0.7007	0.5412	0.5527	0.5062	0.5036	0.4224	0.3487	0.5153	0.4023	0.6986	0.5992	0.6766	0.4718	0.4373	0.4729	0.5372	0.4239	0.4231	0.3921	0.4505	0.6234	0.5414	0.6574	0.3896	0.5048	0.4885	0.2453	0.6857	0.6226	0.6649	0.4724	0.4246	0.5588	0.2507	0.6541	0.5109	0.6857	0.7086	0.7135	0.5818	0.3687	0.6094	0.1678
President Donald Trump said he was working with Chinese President Xi Jinping to keep ZTE Corp. in business throwing an extraordinary lifeline to the Chinese telecommunication giant that has been laid low by U.S. moves to cut off its suppliers. The surprise intervention comes less than a month after ZTE was hit with an order banning U.S. companies from selling components to the Chinese business. T…	0.273	0.2645	0.4052	0.327	0.5003	0.1317	0.2529	0.5161	0.1806	0.4303	0.344	0.4634	0.4054	0.6618	0.4258	0.5337	0.5631	0.6216	0.4901	0.4854	0.4074	0.5633	0.5779	0.3466	0.3772	0.5087	0.563	0.396	0.755	0.3077	0.5113	0.2884	0.2896	0.6153	0.6781	0.7275	0.4982	0.4252	0.6032	0.1982	0.8356	0.5439	0.6024	0.6271	0.5421	0.5863	0.6306	0.6944	0.1974
KP Sharma Oli Nepal s prime minister is a politician gifted to represent the contradictions. Before he secured absolute majority and let the insecure comrades-in-arms including formidable Prachanda and Baburam Bhattarai join an unusual left unity he was not someone who believed in Nepal s ethnic diversities and the rights of Madhesis Tharus Janjatis and women. Oli had represented the old world vi…	0.1131	0.3584	0.3356	0.2722	0.3316	0.1209	0.5201	0.3825	0.6053	0.3161	0.4487	0.4222	0.32	0.53	0.3863	0.649	0.5715	0.6652	0.4628	0.3626	0.5494	0.5104	0.4086	0.489	0.3719	0.5319	0.4473	0.5329	0.2791	0.3891	0.5653	0.4924	0.2202	0.7457	0.6146	0.7851	0.5442	0.6105	0.4921	0.3028	0.6963	0.4869	0.6532	0.7043	0.7059	0.4865	0.4422	0.6555	0.2318
Addis Ababa May 13 2018 Foreign Affairs Minister Workneh Gebeyehu held discussion with Qatari Deputy Prime and Foreign Minister Mohammed bin Abdulrahman Al Thani in Doha Qatar on bilateral and regional issues. According to the press release issued by the Ministry of Foreign Affairs Ethiopia and Qatar has been working together on various sectors and the two Foreign Ministers conferred on how to bo…	0.0514	0.3728	0.3711	0.276	0.3625	0.154	0.6332	0.3967	0.5667	0.3557	0.4614	0.496	0.3665	0.5159	0.4425	0.7047	0.5782	0.6369	0.4804	0.4467	0.4389	0.5579	0.424	0.4416	0.372	0.5175	0.53	0.467	0.5484	0.3404	0.5411	0.5092	0.2577	0.6968	0.619	0.651	0.5227	0.4226	0.5337	0.2372	0.6466	0.5078	0.6725	0.6834	0.7165	0.5756	0.4039	0.5918	0.1803
ByGodwill Arthur-Mensah GNA Accra May 13 GNA - The Executive Director ofthe National Commission on Culture Madam Janet Edna Nyame has urged theGovernment to stand firm and resist any pressure from the West to legalisegayism in Ghana. She said homosexuality was alien to theGhanaian culture therefore no amount of political manipulation and coercionshould make the nation accept it. I don t think Gha…	0.0639	0.3687	0.346	0.2615	0.3627	0.166	0.6514	0.438	0.583	0.3864	0.4528	0.547	0.3631	0.5132	0.4301	0.6878	0.5661	0.6795	0.4747	0.4446	0.4601	0.5268	0.4577	0.4554	0.3586	0.5105	0.5514	0.4493	0.6049	0.3288	0.5253	0.5032	0.2652	0.7002	0.6223	0.6509	0.4919	0.3858	0.5628	0.2772	0.6673	0.5098	0.6836	0.6943	0.721	0.5749	0.4446	0.5992	0.1803
Getty Images Blood samples are on a laboratory form for Finding out the blood values Blood testing is able to detect a firefighting foam chemical that is causing concern in Australia the Ministry of Health says. Both countries are engaged in nationwide environmental investigations into foam contamination of soil and water around defence bases airports and potentially also factories. Testing so fa…	0.046	0.3736	0.3566	0.2591	0.3639	0.1672	0.66	0.4273	0.5591	0.3903	0.4458	0.5581	0.3471	0.5118	0.4561	0.6991	0.5866	0.6629	0.5099	0.4448	0.4656	0.5564	0.4461	0.4346	0.3554	0.4943	0.4984	0.4534	0.61	0.3139	0.5123	0.4843	0.2419	0.7199	0.6748	0.6463	0.5626	0.3957	0.5563	0.2341	0.7031	0.545	0.6854	0.7128	0.7234	0.5541	0.4273	0.5736	0.1776
As supermodel Naomi Campbell and grime hunk Skepta frolicked topless on the cover of GQ they looked set to make sweet music together. But five months on her romance with the rapper seems to have hit a rocky patch. A Cannes insider tells me I m not sure what s going on there I don t think anything is. He doesn t seem to be around. It s all very mysterious. Despite the mystery Naomi 47 tells me her…	0.1186	0.351	0.3013	0.2477	0.3547	0.2136	0.6489	0.4465	0.5862	0.4019	0.4508	0.6304	0.3608	0.5026	0.462	0.6629	0.5062	0.6922	0.4376	0.4232	0.5347	0.486	0.4442	0.537	0.3945	0.592	0.5349	0.4619	0.6422	0.3234	0.462	0.485	0.2629	0.6895	0.6069	0.6584	0.4938	0.3948	0.6355	0.2601	0.6823	0.4893	0.6857	0.7087	0.7598	0.5601	0.4341	0.6365	0.1658
Bloomberg Bloomberg Abu Dhabi s Adnoc Looks to India Amid 45 Billion Refining Push Bloomberg -- Abu Dhabi National Oil Co. is looking into acquiring a stake in an Indian refinery as it plans to invest 45 billion at home to expand its Ruwais refining and petrochemicals complex. The government energy producer known as Adnoc is considering among other business opportunities joining Saudi Aramco in a…	0.0923	0.3618	0.3365	0.276	0.3354	0.1417	0.5861	0.422	0.5629	0.3587	0.4511	0.5598	0.348	0.4508	0.4285	0.7031	0.6134	0.5544	0.5181	0.4256	0.4421	0.5872	0.3885	0.448	0.4078	0.5082	0.4443	0.446	0.5413	0.3231	0.5225	0.5084	0.2857	0.6948	0.6114	0.6961	0.474	0.4934	0.583	0.2569	0.6384	0.4994	0.7003	0.6752	0.6786	0.5725	0.442	0.5828	0.1848
Sierra Leone s new President Julius Maada Bio on Saturday called on the public to help him transform the West African nation which is struggling to recover from an economic downturn and a deadly Ebola epidemic. Tens of thousands of supporters packed into a municipal stadium in the capital Freetown alongside regional dignitaries participating in the inauguration ceremony for Maada Bio who won a pr…	0.0674	0.3695	0.35	0.2626	0.3686	0.1615	0.6446	0.4122	0.5638	0.3825	0.4442	0.5486	0.354	0.4971	0.4526	0.6639	0.5729	0.6654	0.4896	0.4709	0.4529	0.5513	0.4455	0.4517	0.3668	0.524	0.5262	0.455	0.5984	0.3215	0.5307	0.5108	0.2798	0.6937	0.6151	0.6366	0.5062	0.398	0.5716	0.2489	0.6434	0.5348	0.7023	0.6865	0.6966	0.5614	0.4303	0.5886	0.2063
Provided by Trinity Mirror Plc Credits Getty They shared obvious chemistry when Prince William and Kate tied the knot in 2011. But despite practically being family the Duchess of Cambridge s little sister has reportedly been left off the invite list for Prince Harry and Meghan s wedding reception next Saturday. And the apparent move is all the more strange given that both Harry and his then relat…	0.0496	0.3684	0.3387	0.2524	0.3472	0.3405	0.6344	0.3908	0.5535	0.3787	0.4553	0.5316	0.3496	0.5204	0.4511	0.6579	0.6007	0.6626	0.5064	0.4493	0.4411	0.5518	0.4445	0.4444	0.3656	0.5115	0.5264	0.4355	0.593	0.33	0.5424	0.5106	0.2617	0.706	0.6231	0.6344	0.4984	0.4089	0.5625	0.2437	0.6744	0.5037	0.6872	0.7017	0.7152	0.5667	0.442	0.6029	0.1837
Philippe Lissac GODONG Getty Images This new snack has a 95 customer approval rating here s when it s coming to your local store. For many fans the best part of schlepping to IKEA is the snack break you inevitably take mid-trip. That break is about to get even more interesting for some thanks to a new menu item coming soon vegan hot dogs topped with fried onions and pickled cabbage. Customers who…	0.0299	0.3735	0.363	0.2675	0.3717	0.1738	0.6596	0.4338	0.5513	0.3799	0.4487	0.5617	0.3637	0.5122	0.4569	0.6756	0.5842	0.6675	0.4895	0.4477	0.4577	0.5466	0.4454	0.4466	0.3713	0.5257	0.5216	0.4454	0.613	0.326	0.5328	0.4932	0.2562	0.7068	0.6234	0.647	0.4971	0.4099	0.5766	0.2543	0.677	0.507	0.6887	0.6996	0.7072	0.5656	0.4395	0.6019	0.1757
Iran may suffer from military disadvantages but that doesn t stop it from being a major military player in the Middle East. DW breaks down Iran s military strengths and three parts of its asymmetric defense strategy. Iran is a major military power in the Middle East with an estimated 534 000 active personnel in the army navy air force and the Islamic Revolutionary Guard Corps IRGC . Global Firepo…	0.2324	0.3912	0.4299	0.5171	0.2897	0.1639	0.7585	0.4078	0.5914	0.4453	0.4188	0.6662	0.3114	0.4256	0.3002	0.5677	0.5939	0.4873	0.5284	0.4596	0.4265	0.5877	0.4434	0.4258	0.3518	0.5469	0.5277	0.3858	0.592	0.3164	0.5354	0.5458	0.2553	0.6678	0.5713	0.5965	0.4844	0.4567	0.6371	0.177	0.5747	0.6053	0.6571	0.7026	0.7015	0.5974	0.4497	0.5715	0.2929
Provided by Hearst Television Inc. The Vermont Legislature wrapped up its current legislative session Saturday night. The House and Senate went through several hot-ticket bills with the state budget and a tax-related bill being the most notable. When those bills were completed lawmakers told Gov. Phil Scott they were done with their work. Gov. Scott addressed both chambers and received a standing…	0.0204	0.3738	0.3588	0.2616	0.3843	0.171	0.6687	0.4322	0.5683	0.3886	0.4399	0.5369	0.3549	0.5127	0.4692	0.6662	0.5934	0.6626	0.5132	0.4563	0.4306	0.5603	0.4453	0.449	0.3598	0.5172	0.528	0.4375	0.5834	0.3278	0.5211	0.4946	0.245	0.7153	0.6376	0.642	0.497	0.3935	0.5863	0.2444	0.6846	0.4942	0.6821	0.6949	0.7372	0.5651	0.4307	0.6217	0.1833
By Joseph Sipalan and A. Ananthalakshmi Malaysian Prime Minister Mahathir Mohamad and jailed politician Anwar Ibrahim tried to ease a rift within the ruling alliance on Sunday after differences erupted between their supporters over cabinet positions. The four-party alliance scored a historic victory in Wednesday s general election over the long-ruling Barisan Nasional government but the emergence…	0.0893	0.3616	0.33	0.2634	0.3502	0.1467	0.6189	0.3577	0.6326	0.3068	0.4538	0.4245	0.3438	0.5244	0.5036	0.6697	0.5119	0.6141	0.2709	0.6876	0.5071	0.563	0.4151	0.4167	0.3645	0.489	0.4346	0.4938	0.6325	0.374	0.5059	0.4702	0.2505	0.7119	0.668	0.6464	0.4939	0.3911	0.5675	0.2476	0.6703	0.4698	0.6757	0.7032	0.7113	0.565	0.4263	0.5848	0.1716
Provided by Albawaba.com The evening gathered members from the Consulate and the Embassy of Russia. Jumeirah Beach Residence s most sought after urban destination Rixos Premium Dubai played host to the Consulate General of the Russian Federation in Dubai and Northern Emirates for its annual gala to commemorate the 73rd Anniversary of the Russian Victory Day. The evening gathered members from the …	0.038	0.3918	0.3698	0.271	0.3847	0.1701	0.6641	0.3953	0.5371	0.3806	0.4909	0.543	0.3854	0.4914	0.4341	0.6794	0.6034	0.6895	0.4566	0.438	0.4371	0.5802	0.4421	0.4725	0.3732	0.5203	0.517	0.4638	0.6226	0.3348	0.527	0.5282	0.26	0.7526	0.6539	0.6383	0.514	0.4247	0.5759	0.272	0.6646	0.5131	0.6639	0.6773	0.6998	0.5806	0.4637	0.6091	0.1675
South Africa s national government is taking over the running of its troubled North West province the National Council of Provinces NCOP said on Sunday. Last month President Cyril Ramaphosa cut short a visit to a Commonwealth summit in Britain to travel to the province in an effort to calm tensions after crowd protests over poor public services. Protestors also demanded the resignation of the loc…	0.0613	0.3613	0.3718	0.2549	0.3696	0.1541	0.6503	0.4082	0.5683	0.3674	0.4472	0.5244	0.3508	0.5141	0.4532	0.6749	0.5841	0.6722	0.4905	0.4565	0.4254	0.5548	0.4392	0.4081	0.3616	0.5018	0.5181	0.4405	0.5946	0.3218	0.5514	0.5004	0.2577	0.7058	0.6278	0.6264	0.5124	0.3693	0.5494	0.2327	0.6664	0.5403	0.6908	0.6668	0.7158	0.5721	0.4164	0.6162	0.1915
Provided by Albawaba.com During the signing the agreement Shell Gas Power Developments B.V. Shell has signed a Memorandum of Understanding MoU with the Government of Oman to cover proposed energy development projects in Oman. The agreement covers upstream gas exploration and development gas-to-liquids GTL liquified natural gas LNG and renewable energies. The MoU sets out an initial mutual underst…	0.0346	0.3704	0.3631	0.2769	0.3662	0.1614	0.6363	0.4309	0.5643	0.3752	0.4507	0.551	0.3448	0.5034	0.445	0.6972	0.5994	0.6516	0.5143	0.4492	0.452	0.5556	0.4309	0.4433	0.3717	0.4904	0.4982	0.4374	0.5862	0.3467	0.5251	0.4966	0.2642	0.7147	0.6257	0.6495	0.4957	0.4064	0.5764	0.2701	0.6529	0.5211	0.6801	0.6687	0.7248	0.5591	0.4187	0.5906	0.1486
Provided by Al Jazeera Protests broke out in Socotra last week as locals rejected the deployment of UAE forces Reuters Saudi troops have landed on the Yemeni island of Socotra according to a Saudi military spokesman. Turki al-Malki spokesman for the Saudi-led coalition fighting Yemen s Houthi rebels said on Sunday the Saudi soldiers are on a training and support mission with Yemeni forces. The Sa…	0.0592	0.3861	0.3654	0.2728	0.3465	0.1522	0.6647	0.3771	0.5587	0.4053	0.4393	0.5666	0.3386	0.4787	0.3631	0.6495	0.5697	0.5805	0.4592	0.4362	0.3579	0.5846	0.4325	0.3751	0.3544	0.5531	0.4894	0.4714	0.6052	0.3329	0.5559	0.4987	0.2488	0.7001	0.635	0.6592	0.5189	0.3965	0.5722	0.248	0.6831	0.5228	0.6825	0.7002	0.7028	0.5589	0.4291	0.6212	0.2232
Video by CBS Miami A White House aide s joke that Sen. John McCain R-AZ who is fighting brain cancer is dying anyway has kicked up a firestorm that won t die down. The Trump administration is standing by the communications staffer Kelly Sadler and reportedly focusing on the leak of the comment more than its substance. The saga began on Thursday when the Hill reported that Sadler in an internal me…	0.2376	0.3033	0.2732	0.2328	0.5788	0.2696	0.7053	0.4028	0.5495	0.5395	0.1341	0.3795	0.4834	0.4107	0.4953	0.7167	0.2451	0.6986	0.4781	0.364	0.5818	0.7002	0.2921	0.31	0.3365	0.463	0.5346	0.4048	0.6143	0.3172	0.5657	0.539	0.2803	0.7	0.5874	0.6249	0.4802	0.4159	0.5736	0.198	0.6487	0.5161	0.7149	0.7067	0.6793	0.5681	0.4068	0.6103	0.1816
Provided by Fool Recent quarterly results from Molson Coors Brewing Co. TSX TPX.A TSX TPX.B NYSE TAP and Anheuser Busch Inbev NV ADR NYSE BUD have indicated a continuation in the recent trend of a softer North American beer market. Is this indicative of a potential shift in changing consumer preferences and the more widespread adoption of recreational cannabis as a substitute for alcohol products…	0.1217	0.3376	0.3386	0.2478	0.35	0.1584	0.6039	0.464	0.5642	0.3859	0.4516	0.6498	0.3578	0.4855	0.4893	0.6875	0.5927	0.6567	0.5231	0.4473	0.4992	0.5355	0.4529	0.4605	0.3821	0.5091	0.4548	0.408	0.6263	0.3219	0.4876	0.5156	0.283	0.7074	0.6026	0.6437	0.514	0.4565	0.5786	0.2418	0.6734	0.5299	0.7076	0.7364	0.7012	0.5735	0.4698	0.5644	0.1674
SOPA Images LightRocket LightRocket via Getty Images John Bolton former United States ambassador to the United Nations at the Conservative Political Action Conference CPAC sponsored by the American Conservative Union held at the Gaylord National Resort Convention Center in Oxon Hill. Photo by Michael Brochstein SOPA Images LightRocket via Getty Images White House national security adviser John Bo…	0.1173	0.3341	0.414	0.3939	0.3982	0.203	0.7308	0.4748	0.5723	0.3607	0.4264	0.5191	0.3652	0.5244	0.4599	0.6749	0.5444	0.6679	0.5219	0.4442	0.4566	0.552	0.4637	0.4444	0.3497	0.4932	0.4995	0.4488	0.6141	0.3224	0.5616	0.4771	0.2521	0.7143	0.6452	0.6495	0.4909	0.3919	0.5983	0.275	0.6761	0.4966	0.7146	0.6896	0.7053	0.5526	0.4715	0.6129	0.1721
CBC James Joseph Martin has once again been denied full and day parole. A New Brunswick man deemed a dangerous offender in 2014 after committing violent sexual assaults including one in Nova Scotia has once again been denied parole. The Parole Board of Canada decision describes James Joseph Martin now in his early 50s as a dominating and violent man who would be very likely to reoffend. Your atti…	0.0791	0.3719	0.3278	0.25	0.3496	0.1626	0.7024	0.4385	0.5445	0.332	0.4374	0.5768	0.3817	0.5334	0.4522	0.6825	0.5949	0.6586	0.4898	0.4486	0.4823	0.5817	0.4681	0.4213	0.3625	0.5473	0.5643	0.4853	0.5996	0.255	0.4908	0.5105	0.2768	0.7077	0.6344	0.6989	0.5047	0.3921	0.6037	0.2428	0.6169	0.5037	0.7175	0.6695	0.6969	0.5597	0.4858	0.6117	0.1901
Provided by Business Daily Truck carrying goods crossing the border. AFP PHOTO Kenya s total exports to key markets in Africa shrunk to a five-year low in 2017 new data showed an indication of growing pain for local producers and the economy. The country s overall exports to Africa were recorded at Sh223.9 billion last year marking a successive fall since 2015 and the lowest since 2013 according …	0.1191	0.3563	0.3135	0.2728	0.3235	0.1194	0.5285	0.4454	0.5344	0.3639	0.4416	0.61	0.332	0.4478	0.5067	0.705	0.664	0.6208	0.555	0.4496	0.4668	0.5705	0.3783	0.4422	0.4001	0.499	0.4587	0.4177	0.5917	0.3197	0.4716	0.552	0.3534	0.6416	0.5807	0.6054	0.4755	0.4798	0.602	0.2277	0.6045	0.5417	0.7435	0.6692	0.6482	0.6037	0.479	0.558	0.2175
Thibault Camus AP A police officer cordons off the area after a knife attack in central Paris Saturday May 12 2018. The Paris police said the attacker was subdued by officers during the stabbing attack in the 2nd arrondissement or district of the French capital Saturday. AP Photo Thibault Camus The knife-wielding attacker who went on a stabbing rampage in Paris killing one person and wounding fou…	0.152	0.3679	0.2993	0.2489	0.2831	0.1645	0.802	0.3724	0.4183	0.2996	0.3617	0.5328	0.4461	0.4798	0.5045	0.606	0.5585	0.7051	0.4608	0.4458	0.3893	0.5122	0.3972	0.5045	0.4136	0.4974	0.5306	0.4217	0.5901	0.3314	0.5154	0.5345	0.2842	0.7334	0.6233	0.625	0.4994	0.3954	0.6151	0.2904	0.6376	0.4821	0.6811	0.6764	0.6994	0.5959	0.5117	0.6072	0.2132
Antara Foto Handout Surabaya Government Reuters The attacks have been claimed by the Islamic State group Antara Foto Handout Surabaya Government Reuters Motorcycles burn following a blast at the Pentecost Church Central Surabaya GPPS in Surabaya East Java Indonesia 13 May 2018 The attacks have been claimed by the Islamic State group 1 Members of one family were behind a wave of blasts targeting t…	0.0527	0.382	0.3467	0.2564	0.3333	0.1597	0.7164	0.4001	0.506	0.343	0.3935	0.5303	0.396	0.5014	0.4654	0.6343	0.5756	0.677	0.4918	0.4569	0.3674	0.4936	0.4332	0.4657	0.403	0.3786	0.5343	0.466	0.595	0.2644	0.4924	0.5293	0.2309	0.6772	0.6301	0.6414	0.466	0.4353	0.5598	0.242	0.6928	0.4898	0.6822	0.6955	0.6788	0.5587	0.4234	0.6019	0.1836
By Nidal al-Mughrabi Only seven miles separate the elderly Palestinian couple s first home from what may be their last but the short journey is one they may never make again. That is because one is a Palestinian town inside the blockaded Gaza Strip and the other no longer exists. All that remains of Hiribiya the village where Saber and Huda Deeb were born in 1940s colonial-era Palestine are two o…	0.2088	0.5433	0.3981	0.2098	0.35	0.1795	0.6746	0.4628	0.5596	0.3698	0.3696	0.6125	0.1651	0.4997	0.5029	0.6959	0.5639	0.628	0.4774	0.4455	0.4882	0.5464	0.4407	0.4549	0.3548	0.5546	0.5752	0.47	0.5523	0.3607	0.4779	0.5141	0.3082	0.655	0.5983	0.602	0.4554	0.355	0.5191	0.306	0.7438	0.4909	0.6895	0.7076	0.6374	0.5766	0.4065	0.5913	0.1917
NDTV 24x7 New Delhi Pakistani actress Mahira Khan is painting the French Riviera white and blue with her OOTD. She posted a couple of pictures from her Cannes diary and today she chose a costume from the studious of Elan for her appearance. Mahira looks beautiful in what appears to be a white halter-neck pantsuit and has aced her look with a kaftan in shades of blue white and pink. Feelin blue ne…	0.0642	0.3671	0.3351	0.2541	0.3638	0.1877	0.6547	0.4306	0.5701	0.3716	0.4418	0.5414	0.3557	0.5118	0.4249	0.687	0.5352	0.6823	0.4934	0.4209	0.4988	0.5331	0.4226	0.5055	0.3884	0.5589	0.5385	0.4621	0.6125	0.3274	0.5121	0.4958	0.2722	0.6971	0.6162	0.6663	0.494	0.4245	0.5947	0.2526	0.6503	0.4725	0.6829	0.6874	0.7147	0.5952	0.465	0.5934	0.1973
Andrea Castillo Los Angeles Times TNS Karla Estrada right says this will be her first Mother s Day without her mother during a protest on Saturday May 12 2018 at MacArthur Park in Los Angeles. After more than two decades in the U.S. illegally her parents moved back to Mexico last year after her brother was deported. LOS ANGELES During the week leading up to Mother s Day in previous years Karla Es…	0.1224	0.3569	0.3262	0.2563	0.3709	0.1829	0.6582	0.4548	0.544	0.3882	0.4499	0.5816	0.3931	0.4919	0.4839	0.663	0.5522	0.6804	0.5205	0.4491	0.4451	0.5456	0.5107	0.4221	0.3552	0.515	0.4984	0.5167	0.6248	0.3571	0.5167	0.4979	0.2478	0.6451	0.6427	0.6521	0.4768	0.4478	0.5235	0.2651	0.6117	0.5261	0.6851	0.7364	0.6123	0.5775	0.3801	0.5819	0.2067
Janice Wei via REUTERS An ash cloud rises above Kilauea Volcano after it erupted on Hawaii s Big Island May 3 2018 in this photo obtained from social media. Photo credit Janice Wei via REUTERS Scientists say a massive volcano on Hawaii s Big Island is poised to go through several more explosive eruptions over the coming days as people continue scurrying for cover. A lava lake at Kilauea s summit …	0.0559	0.3659	0.3512	0.2576	0.3726	0.17	0.6677	0.433	0.5487	0.3875	0.4474	0.5569	0.3595	0.4996	0.4696	0.6743	0.5792	0.6626	0.4985	0.4461	0.4589	0.5551	0.4288	0.4444	0.3714	0.5349	0.5177	0.4483	0.6029	0.3298	0.5426	0.4865	0.2536	0.6863	0.6334	0.6357	0.4779	0.4049	0.5569	0.2379	0.6858	0.5109	0.6773	0.6977	0.6891	0.5612	0.4073	0.6023	0.1998
Trisnadi AP Police officers stand guard near the site where an explosion went off at Santa Maria church in Surabaya East Java Indonesia Sunday May 13 2018. Media reports say simultaneous attacks on churches in Indonesia s second largest city of Surabaya have killed a number of people. AP Photo Trisnadi Immigration ofc Solo Central Jav Immigration ofc Solo Central Jav A photo of the passport of Ba…	0.1372	0.3727	0.3115	0.2497	0.2751	0.1286	0.7765	0.3485	0.4295	0.3152	0.3369	0.5451	0.4393	0.4737	0.4889	0.5722	0.5769	0.6932	0.5104	0.4815	0.3116	0.4595	0.4163	0.4614	0.4456	0.2805	0.5481	0.4627	0.5895	0.2054	0.4649	0.5629	0.2231	0.6568	0.6061	0.6306	0.4391	0.4877	0.5462	0.2528	0.6857	0.4925	0.6872	0.6878	0.6535	0.5497	0.3955	0.5739	0.1962
Provided by MediaWorks NZ Limited Sylvester Stallone has confirmed that he s working on a fifth Rambo film which will see the iconic character slaughter a Mexican crime cartel. Leaked plot details describe a violent descent into hell as Rambo brings down a vicious crime lord . Something wicked is coming this way Stallone captioned an Instagram post with a promotional image for Rambo V. The film i…	0.032	0.3745	0.3556	0.2596	0.3693	0.1807	0.6737	0.4254	0.5508	0.3762	0.4416	0.5564	0.3652	0.519	0.4488	0.6719	0.5699	0.6652	0.4718	0.441	0.4631	0.5432	0.4531	0.4569	0.367	0.5242	0.5308	0.4517	0.6073	0.3302	0.5336	0.495	0.2559	0.7018	0.6178	0.6469	0.492	0.4181	0.5719	0.2516	0.6575	0.5081	0.6891	0.707	0.7076	0.5702	0.4342	0.6017	0.1813
Provided by Allure Media Pty Ltd The Office of the Australian Information Commissioner OAIC has declared this week to be Privacy Awareness Week. Well the ve actually joined with the Asia Pacific Privacy Authorities APPA in order to promote the importance of privacy and to offer advice on how you can protect your own privacy. Privacy Awareness Week PAW is all about encouraging organisations to rev…	0.0504	0.3655	0.3397	0.2598	0.371	0.1683	0.6591	0.4321	0.5508	0.373	0.4577	0.5706	0.3519	0.5081	0.4468	0.7016	0.597	0.6606	0.485	0.4426	0.4583	0.5443	0.4421	0.4355	0.372	0.5039	0.5249	0.4092	0.6032	0.3008	0.5818	0.4584	0.2494	0.7628	0.6259	0.6443	0.4842	0.4132	0.5597	0.2441	0.6734	0.5144	0.6826	0.7146	0.7135	0.5701	0.4334	0.5884	0.1902
By Liz Lee and Tom Westbrook Investors sorted Malaysia s political haves from the have-nots on the first trading day after a shock election result dumping shares in firms associated with supporters of ousted prime minister Najib Razak and projects backed by his government. Veteran politician Mahathir Mohamad came out of retirement to lead the opposition Pakatan Harapan Alliance of Hope to a stunn…	0.1237	0.3494	0.3103	0.269	0.3392	0.1207	0.5356	0.3888	0.5998	0.3191	0.4615	0.5043	0.3285	0.4823	0.5124	0.6922	0.5637	0.5906	0.3494	0.6811	0.5239	0.5744	0.3828	0.4629	0.3976	0.4521	0.4001	0.4531	0.5955	0.3405	0.5093	0.5198	0.3012	0.7042	0.6205	0.6235	0.4818	0.4523	0.5951	0.2519	0.6235	0.4925	0.7385	0.7092	0.6701	0.5858	0.4526	0.5859	0.2006
KUALA LUMPUR The Royal Malaysia Police PDRM hailed the appointment of Tan Sri Muhyiddin Yassin as Home Minister. Provided by The Star Online Inspector-General of Police Tan Sri Mohamad Fuzi Harun said PDRM congratulates Muhyiddin on his appointment which was announced by Prime Minister Tun Dr Mahathir Mohamad on Saturday May 12 . We are committed to carrying out the duties entrusted upon us. Our …	0.033	0.3775	0.3638	0.2643	0.3591	0.1682	0.6642	0.406	0.5588	0.3385	0.4407	0.4873	0.3693	0.5258	0.4565	0.6843	0.5646	0.6493	0.4508	0.5016	0.4556	0.5553	0.4331	0.4396	0.368	0.5032	0.502	0.4589	0.5863	0.3618	0.5299	0.4868	0.2561	0.7208	0.654	0.6388	0.5133	0.4014	0.568	0.2514	0.6665	0.5165	0.6931	0.6989	0.72	0.5724	0.4334	0.6079	0.1793
Russia s Acting Energy Minister Alexander Novak said on Monday he planned to discuss the U.S. withdrawal from the Iran nuclear deal with Saudi Energy Minister Khalid al-Falih when they meet at an economic forum in St. Petersburg later this month. REUTERS Anton Vaganov File Photo FILE PHOTO Russian Energy Minister Alexander Novak speaks during a news conference of the 4th OPEC-Non-OPEC Ministerial…	0.0245	0.3725	0.3781	0.2886	0.3744	0.1724	0.6722	0.4202	0.5555	0.3681	0.4512	0.5239	0.3547	0.5124	0.4456	0.686	0.5926	0.6472	0.4839	0.4504	0.4425	0.5643	0.4359	0.4549	0.3684	0.5131	0.5191	0.4439	0.5956	0.3386	0.5216	0.5058	0.2577	0.7167	0.6454	0.6545	0.5004	0.4111	0.5749	0.2511	0.6634	0.5114	0.6811	0.6883	0.7061	0.562	0.4217	0.6044	0.1734
Bloomberg -- Isabelle Ealet the departing co-head of the securities unit at Goldman Sachs Group Inc. is the last of a generation of bankers who battled for supremacy in a golden era of commodity profits for Wall Street. Goldman announced Monday that French-born Ealet 55 will leave the bank next month as part of a larger reshuffle. For years Ealet was the queen of commodities on Wall Street runnin…	0.1279	0.3546	0.3029	0.2582	0.3388	0.1513	0.6036	0.4384	0.5523	0.3582	0.4316	0.6152	0.3567	0.4567	0.4946	0.6926	0.6292	0.6177	0.5209	0.4651	0.4971	0.5622	0.3892	0.4607	0.4193	0.5298	0.521	0.4358	0.6044	0.2919	0.5019	0.5324	0.3188	0.651	0.5712	0.6432	0.4567	0.4501	0.6127	0.2539	0.6405	0.5001	0.7125	0.6776	0.6409	0.5809	0.4736	0.5636	0.2146
OTTAWA Former Prime Minister Stephen Harper says Canada is not immune to the kind of populism and political polarization sweeping the United States. In a February speech at the Stanford Graduate School of Business first reported by the Globe and Mail Harper told an American audience there s a reason so-called populist messages have resonated in Western countries. Jose Luis Magana Former prime min…	0.0948	0.3602	0.3313	0.2667	0.3849	0.1626	0.6312	0.4218	0.592	0.378	0.4693	0.5317	0.3521	0.5278	0.4636	0.6652	0.5408	0.6783	0.4572	0.467	0.4488	0.5259	0.4661	0.4703	0.3739	0.5316	0.5449	0.43	0.5896	0.3429	0.5337	0.5051	0.2557	0.7133	0.6177	0.6331	0.5074	0.4173	0.5715	0.2588	0.6478	0.5353	0.7089	0.7026	0.7021	0.5537	0.4187	0.5967	0.172
Voters in Mecklenburg County in North Carolina - the state s largest county - ousted their sheriff last week in a primary race that became a referendum of sorts on the Trump administration s deportation policies. Sheriff Irwin Carmichael has backed the immigration program known as 287 g in which local law enforcement agencies work with Immigration and Custom Enforcement ICE to hand over undocumen…	0.082	0.3487	0.3398	0.2555	0.4173	0.1671	0.6822	0.45	0.5534	0.3948	0.4547	0.5489	0.3739	0.5022	0.5028	0.6458	0.5588	0.6677	0.5552	0.4729	0.3965	0.5684	0.5174	0.439	0.3415	0.5373	0.5094	0.4703	0.5718	0.3981	0.5705	0.487	0.2338	0.6764	0.638	0.6336	0.4792	0.4338	0.5364	0.2727	0.6197	0.5123	0.6931	0.7268	0.6213	0.5631	0.3919	0.6144	0.2008
With less than a week until Prince Harry weds Meghan Markle Lifetime adapted the couple s love story into a film aptly titled Harry Meghan A Royal Romance. Airing last night the movie depicted the relationship timeline of Harry and Meghan-from the factual public moments and milestones to the probably less accurate and more dramatic behind-the-scenes love story. While the movie did include real li…	0.087	0.3565	0.309	0.2416	0.3397	0.4671	0.6037	0.3727	0.5713	0.3974	0.458	0.5394	0.344	0.531	0.4483	0.6425	0.5728	0.6657	0.4946	0.4352	0.4706	0.5403	0.4424	0.4794	0.361	0.5358	0.5313	0.4244	0.6029	0.3463	0.5343	0.517	0.2667	0.7176	0.6106	0.6385	0.4924	0.397	0.5837	0.2617	0.6654	0.4972	0.6869	0.7038	0.7447	0.5674	0.4371	0.6142	0.1685
Associated Newspapers Ireland Limited t a dmg Media Ireland VIDEO Widower Of Cervical Cancer Victim Catherine Reak Speaks Out The family of a cervical cancer victim who died aged just 48 has been plunged back into grief after being told that the mother could have lived. Paul Reck was told on Thursday that his wife Catherine was given an incorrect result on her smear test in 2010. Since then he sa…	0.0925	0.3599	0.3213	0.2448	0.3533	0.209	0.6841	0.4328	0.5503	0.3633	0.4183	0.5656	0.3782	0.5165	0.4786	0.7033	0.531	0.6701	0.4438	0.4319	0.4916	0.5458	0.4266	0.4336	0.3775	0.5451	0.5599	0.4648	0.6312	0.2721	0.4669	0.4644	0.2479	0.7132	0.6691	0.668	0.5555	0.4164	0.5534	0.2197	0.6957	0.498	0.6954	0.7239	0.6912	0.5513	0.4304	0.5913	0.2088
Photos Late American filmmaker Stanley Kubrick known for directing films such as The Shining and Full Metal Jacket started out as a New York-based photographer for Look magazine. At 17 he joined the staff at the magazine in October 1946 and quit in August 1950. During an interview in 1972 Kubrick said By the time I was 21 I had four years of seeing how things worked in the world. I think if I had…	0.0394	0.3749	0.3502	0.2585	0.3612	0.1718	0.6589	0.4387	0.5591	0.3758	0.4472	0.5756	0.3674	0.4949	0.4587	0.6675	0.5919	0.6577	0.4927	0.4462	0.4852	0.5429	0.4378	0.4649	0.3729	0.5372	0.5232	0.4536	0.6151	0.3385	0.5189	0.5218	0.2832	0.6678	0.6071	0.6325	0.4849	0.4138	0.5832	0.2631	0.6738	0.4962	0.6762	0.7004	0.6803	0.572	0.4721	0.5781	0.2196
VPL Archives Thousands of homes in B.C. s Fraser Valley were flooded when the Fraser River overflowed in spring 1948. Evacuees returned home to houses covered in sludge or homes that had been destroyed altogether. Allan Toop had just celebrated his high school graduation when his hometown nearly sank in 1948. The Fraser Valley was hit with a catastrophic flood that spring a disaster that left a t…	0.1183	0.3669	0.3008	0.2409	0.3162	0.1688	0.6549	0.4659	0.564	0.3965	0.4372	0.5993	0.3541	0.4659	0.4718	0.6606	0.58	0.6619	0.4919	0.435	0.5303	0.5328	0.4072	0.4849	0.3733	0.576	0.5051	0.4875	0.6237	0.3585	0.4796	0.5189	0.3007	0.6073	0.605	0.6066	0.4635	0.4121	0.55	0.2631	0.7118	0.5192	0.6077	0.6967	0.6588	0.5506	0.4442	0.5703	0.225
By Thomas C. Frohlich Hate crimes are a daily occurrence in the United States. But such crimes are for many reasons extremely difficult to verify and grossly under-reported. According to the FBI hate crimes are those motivated by prejudice and committed against victims based on their race color religion or national origin as well as based on biases of actual or perceived sexual orientation gender…	0.0572	0.3691	0.3366	0.2547	0.3612	0.167	0.6892	0.43	0.5379	0.3506	0.4485	0.5733	0.3737	0.5164	0.4549	0.6805	0.595	0.6554	0.4964	0.4464	0.4503	0.5411	0.4546	0.4461	0.3489	0.5056	0.5348	0.4305	0.5906	0.3026	0.5539	0.4934	0.2757	0.7428	0.6301	0.6368	0.4933	0.3992	0.582	0.2636	0.6255	0.5134	0.7045	0.698	0.6917	0.5847	0.4753	0.5945	0.2036
The United States has forfeited its authority to broker a solution to the Israel-Palestine conflict and has become part of the problem not the solution Turkey s president has said. Recep Tayip Erdogan s comments were among the most strongly worded of a series of diplomatic protests as government around the world condemned D onald Trump s decision to move the US embassy to Jerusalem . The United S…	0.2783	0.5588	0.4354	0.273	0.3922	0.1751	0.6478	0.4477	0.5659	0.3347	0.485	0.4858	0.421	0.517	0.4399	0.7134	0.5697	0.6913	0.4669	0.4372	0.4076	0.5771	0.4342	0.3754	0.3511	0.5197	0.4733	0.5157	0.6241	0.2809	0.5352	0.4749	0.2789	0.736	0.6575	0.6241	0.5402	0.3626	0.5079	0.2716	0.7127	0.5054	0.7103	0.643	0.6999	0.5843	0.4134	0.652	0.1979
U.S. President Donald Trump and Argentinian President Mauricio Macri spoke on Monday by telephone according to the White House discussing Argentina s economy and the political upheaval in Venezuela. REUTERS Andres Stapff Argentina s President Mauricio Macri participates in the opening session of the Americas Summit in Lima President Trump expressed strong support for President Macri s efforts to …	0.0299	0.3713	0.3769	0.267	0.4068	0.1748	0.6716	0.4243	0.5443	0.3867	0.4463	0.524	0.3711	0.5141	0.4557	0.6638	0.5549	0.6637	0.5015	0.4463	0.4346	0.5591	0.4466	0.4341	0.3675	0.5109	0.5233	0.4506	0.593	0.3434	0.5343	0.4949	0.2602	0.7102	0.6288	0.6428	0.49	0.3963	0.5621	0.2542	0.6573	0.5119	0.7135	0.6857	0.7171	0.5697	0.4275	0.6063	0.1945
The bodies of 20 Egyptian Christians beheaded in Libya by Islamic State in 2015 were flown back to Cairo on Monday Egyptian state television reported. The victims had been among the many poor Egyptians who risked their lives to find work in the lawless chaos of Libya following the downfall of Muammar Gaddafi in 2011 and civil war. REUTERS Ismail Zitouny Coffins containing the remains of the bodie…	0.0565	0.3836	0.3547	0.2611	0.3433	0.1549	0.6928	0.4015	0.5399	0.3859	0.4289	0.5602	0.3575	0.4972	0.4468	0.6462	0.5865	0.6629	0.4894	0.4564	0.4251	0.5482	0.4442	0.4395	0.3654	0.5159	0.5492	0.4657	0.6023	0.3009	0.5438	0.5169	0.2402	0.6696	0.6082	0.6255	0.4774	0.3899	0.5381	0.2123	0.6899	0.4792	0.6856	0.6741	0.6809	0.5772	0.4766	0.6128	0.1596
South Africa announced on Monday it was recalling its ambassador to Israel after at least 52 Palestinians were killed along the Gaza border. Given the indiscriminate and grave manner of the latest Israeli attack the South African government has taken a decision to recall Ambassador Sisa Ngombane with immediate effect until further notice South Africa s foreign ministry said in a statement. The So…	0.1141	0.4734	0.4175	0.2432	0.396	0.1727	0.6733	0.4282	0.5439	0.3693	0.4127	0.5113	0.3045	0.5204	0.4645	0.6794	0.5693	0.669	0.5008	0.4508	0.4435	0.5755	0.4209	0.418	0.358	0.5075	0.5148	0.4436	0.6144	0.3313	0.5404	0.5071	0.2475	0.7112	0.6319	0.656	0.4987	0.4164	0.582	0.2286	0.6218	0.5247	0.6986	0.6602	0.7287	0.587	0.4247	0.6149	0.2025
Photo Illustration Getty Images CNNMoney The Trump administration may give ZTE a way out. Commerce Secretary Wilbur Ross says the administration is exploring additional remedies to its harsh punishment of the Chinese smartphone maker. Last month the United States blocked ZTE from buying parts from American companies for seven years. The Trump administration said ZTE had broken its agreement to pu…	0.1789	0.2935	0.4191	0.326	0.4672	0.1511	0.383	0.5113	0.2825	0.4185	0.3592	0.4736	0.3861	0.6296	0.4386	0.5522	0.5442	0.6288	0.4958	0.4607	0.4232	0.569	0.5526	0.403	0.3645	0.5173	0.5702	0.4315	0.7078	0.3472	0.5005	0.3882	0.2856	0.6218	0.6785	0.6837	0.4845	0.3968	0.58	0.1847	0.763	0.5277	0.6521	0.6698	0.6275	0.5844	0.5672	0.6527	0.2069
Provided by NBCU News Group a division of NBCUniversal Media LLC Image Sheriff Jospeh Lopinto speaks during news conferenceSheriff Jospeh Lopinto speaks during news conference on May 14 2018. A young black man who died in the custody of four white Louisiana deputies had significant traumatic injuries to his neck consistent with asphyxiation according to the coroner who classified the case as a ho…	0.1161	0.3635	0.3011	0.234	0.3373	0.1721	0.7658	0.4416	0.4765	0.3109	0.4006	0.518	0.4044	0.5263	0.4879	0.6778	0.5656	0.6419	0.4864	0.4444	0.4449	0.5632	0.45	0.4459	0.3398	0.538	0.5135	0.4101	0.5838	0.3616	0.5534	0.4726	0.2543	0.7326	0.6559	0.6398	0.5401	0.3855	0.5615	0.234	0.644	0.5161	0.6861	0.6929	0.7351	0.5499	0.3969	0.6229	0.1661
By Sumeet Chatterjee JPMorgan Chase Co JPM.N said on Monday it has applied to China s securities regulator to set up a securities business in which the U.S. bank would own a majority stake under recently relaxed ownership rules. The unit in which JPMorgan would own 51 percent would allow the firm s corporate and investment banking divisions to seek more Chinese clients on the mainland in an effor…	0.0839	0.3532	0.3561	0.2858	0.3649	0.142	0.5313	0.4536	0.4965	0.3802	0.4248	0.5572	0.3451	0.5197	0.454	0.6741	0.6405	0.6411	0.5035	0.4681	0.4626	0.5629	0.4233	0.4611	0.3647	0.4902	0.5258	0.4282	0.5656	0.2491	0.5555	0.5469	0.2663	0.7302	0.6094	0.6389	0.504	0.4194	0.5704	0.2908	0.6254	0.4835	0.727	0.731	0.7277	0.5553	0.3791	0.6066	0.1838
THOMAS PETER AFP Getty Images Chinese State Councillor and Foreign Minister Wang Yi R meets Iran s Foreign Minister Mohammad Javad Zarif at the Diaoyutai state guesthouse in Beijing on May 13 2018. - Iran s foreign minister arrived May 13 in Beijing on the first leg of a whirlwind diplomatic tour designed to try and rescue the nuclear deal left on the brink of collapse after the US pulled out. Ph…	0.2146	0.3164	0.4388	0.544	0.369	0.2089	0.7185	0.4854	0.5711	0.2903	0.4308	0.437	0.3618	0.5523	0.481	0.7006	0.5889	0.6448	0.5054	0.4606	0.4643	0.5702	0.4404	0.4786	0.3595	0.4981	0.5235	0.5135	0.5788	0.3234	0.5712	0.506	0.2502	0.6715	0.6274	0.6546	0.5189	0.4177	0.4933	0.1928	0.6634	0.4823	0.6654	0.6913	0.7169	0.604	0.3211	0.6136	0.1789
MAHMUD TURKIA AFP Refrigerated containers in Misratah where the bodies of Islamic State IS group fighters are being stored. Libya to return bodies of 20 beheaded Egyptian Christians MISRATA - Libya will on Monday return to Egypt the bodies of 20 Egyptian Christians killed in 2015 by Islamic State IS in its former stronghold of Sirte a Libyan security official said. The bodies were recovered in Oc…	0.0354	0.3811	0.3626	0.2642	0.36	0.162	0.6804	0.4151	0.5436	0.3799	0.4385	0.5494	0.358	0.5044	0.4503	0.6613	0.5896	0.6646	0.4968	0.4563	0.437	0.5535	0.4406	0.4349	0.3654	0.5219	0.5344	0.4562	0.5994	0.3119	0.5409	0.5032	0.2556	0.6876	0.6129	0.6384	0.489	0.3996	0.5657	0.2349	0.6748	0.4982	0.6863	0.6919	0.6947	0.5657	0.4485	0.6064	0.1769
Provided by AFP The spate of bombings has rocked Indonesia with the Islamic State group claiming the church attacks and raising fears about its influence in Southeast Asia A family of five including a child carried out the suicide bombing of a police headquarters in Indonesia s second city Surabaya on Monday police said a day after a deadly wave of attacks on churches staged by another family. Th…	0.1817	0.372	0.2746	0.2259	0.2132	0.1581	0.8398	0.3722	0.3598	0.2229	0.2533	0.4823	0.5321	0.4792	0.52	0.5582	0.5167	0.6763	0.4992	0.478	0.2553	0.3975	0.3947	0.5566	0.4571	0.1811	0.5433	0.4887	0.5671	0.2194	0.4108	0.5632	0.2028	0.6752	0.6537	0.6399	0.4588	0.4341	0.5349	0.2655	0.7171	0.5058	0.6757	0.7092	0.6968	0.5479	0.3649	0.6043	0.1755
Yonhap News Agency SEOUL May 14 Yonhap -- North Korean leader Kim Jong-un spoke favorably of the Kaesong Industrial Complex and ordered the construction of 14 more such industrial parks across the North a high-profile defector said in his autobiography published on Monday. Thae Yong-ho who defected with his family to South Korea in 2016 while serving as deputy ambassador at the North s embassy in…	0.188	0.2365	0.6032	0.1596	0.3354	0.1671	0.6998	0.4317	0.5753	0.3452	0.4368	0.5621	0.3578	0.5141	0.4735	0.6735	0.622	0.6537	0.4861	0.4601	0.4702	0.5551	0.433	0.4818	0.3549	0.517	0.5272	0.4373	0.6245	0.2919	0.5302	0.5297	0.2617	0.6927	0.6264	0.635	0.5252	0.4361	0.5835	0.2849	0.6665	0.4961	0.6867	0.7164	0.6809	0.5261	0.4338	0.6109	0.1793
A woman whose semi-autonomous Tesla rammed into a fire department truck in Utah last week told police her car was in autopilot mode at the time of the crash authorities said Monday. The unidentified 28-year-old driver was looking at her phone when her Model S which was traveling at 60 mph careened through a red light and crashed into the truck Sgt. Samuel Winkler of the South Jordan Police Depart…	0.0783	0.3657	0.3363	0.2469	0.3497	0.1666	0.694	0.4334	0.5065	0.3395	0.4255	0.5446	0.367	0.4965	0.4874	0.6819	0.607	0.6388	0.4963	0.4428	0.4697	0.5674	0.4193	0.4653	0.3705	0.553	0.5145	0.4304	0.6391	0.3158	0.5686	0.4654	0.2528	0.6978	0.6558	0.6273	0.4901	0.4003	0.5511	0.2292	0.6654	0.5225	0.6927	0.6751	0.6997	0.5813	0.4523	0.623	0.1761
By Arshad Mohammed and Matt Spetalnick The move of the U.S. Embassy in Israel to Jerusalem coupled with the killings of dozens of Palestinian protesters on Monday makes the odds of a U.S.-brokered peace even more remote analysts said. Somewhere between zero and none Martin Indyk a former U.S. special envoy for Israeli-Palestinian negotiations in the Obama administration said of the chances Presid…	0.3177	0.5802	0.459	0.2665	0.5032	0.2049	0.6104	0.5247	0.5472	0.3195	0.5063	0.4964	0.565	0.4519	0.4218	0.5837	0.5484	0.7283	0.5549	0.4622	0.4179	0.5646	0.4392	0.3806	0.3835	0.5289	0.4481	0.52	0.6799	0.3722	0.5251	0.4784	0.2805	0.7161	0.6053	0.6974	0.4774	0.3495	0.5341	0.2844	0.6785	0.4999	0.7497	0.6967	0.7148	0.545	0.4304	0.6187	0.1565
Provided by South China Morning Post Publishers Limited Mainland China s military will step up the pressure on Taiwan with more military exercises designed to send a warning to the island s independence-leaning president defence experts have said. Their comments follow the People s Liberation Army s increasingly aggressive island encirclement drills over Taiwan which on Friday saw the air force s…	0.1874	0.3333	0.3628	0.2671	0.318	0.1201	0.5209	0.3914	0.4471	0.4307	0.3888	0.5818	0.3268	0.5085	0.3883	0.5938	0.6385	0.6882	0.4521	0.4689	0.5266	0.5706	0.3723	0.488	0.3503	0.603	0.5268	0.472	0.5923	0.2322	0.6206	0.6246	0.1722	0.7032	0.5961	0.5585	0.507	0.3131	0.5796	0.2887	0.6158	0.4859	0.7251	0.7451	0.749	0.5408	0.2532	0.5814	0.2881
The head of Air France-KLM s AIRF.PA Dutch subsidiary rejected as unrealistic suggestions that KLM could somehow abandon the partnership with Air France following a series of costly strikes at the French business. REUTERS Gonzalo Fuentes File Photo FILE PHOTO KLM chairman Pieter Elbers attends a news conference in Paris Pieter Elbers said KLM had benefited from the increased scale of the joint co…	0.0495	0.367	0.3544	0.2739	0.3597	0.1621	0.6504	0.4252	0.5531	0.3789	0.4417	0.5593	0.3533	0.4965	0.4716	0.6967	0.6006	0.6687	0.5009	0.447	0.4555	0.561	0.4179	0.4268	0.3872	0.5294	0.5209	0.4332	0.6069	0.3039	0.5324	0.5025	0.239	0.6954	0.6375	0.6326	0.4718	0.3892	0.5727	0.2323	0.6604	0.4889	0.711	0.6871	0.7128	0.5947	0.4598	0.6237	0.1887
Provided by Al Jazeera In June it will be one year since Saudi Arabia Bahrain Egypt and the UAE imposed a blockade on Qatar Sorin Furcoi Al Jazeera The detention of Qatari national Nawaf Talal Rashid highlights continued human rights violations by Saudi Arabian authorities according to the National Committee for Human Rights in Qatar NCHR . Rashid s case is an example of how Saudi Arabia has used…	0.0711	0.3757	0.345	0.2669	0.3572	0.1617	0.6705	0.3834	0.5595	0.3584	0.4494	0.5617	0.3724	0.4901	0.3391	0.713	0.5639	0.5051	0.4425	0.4197	0.3381	0.5938	0.4748	0.3986	0.3401	0.5362	0.5402	0.4462	0.5917	0.3126	0.5037	0.4979	0.2452	0.687	0.6589	0.6613	0.4958	0.4093	0.5547	0.2666	0.6703	0.4979	0.692	0.691	0.7138	0.5739	0.3865	0.6029	0.1805
RODGER BOSCH AFP David Mabuza is sworn in as the new South African Deputy President at the South African parliament in Cape Town on February 27 2018. CAPE TOWN - South Africa President Cyril Ramaphosa has appointed his deputy David Mabuza as his Special Envoy to Russia with the latter scheduled to meet with President Vladimir Putin this week. In a statement the presidency said that Mabuza will me…	0.0737	0.3612	0.3823	0.2699	0.3811	0.1545	0.6373	0.3948	0.5335	0.3758	0.4747	0.5364	0.3639	0.499	0.4445	0.682	0.604	0.6987	0.459	0.4392	0.4341	0.5751	0.4366	0.4723	0.3627	0.5142	0.5345	0.4724	0.5567	0.3304	0.5483	0.5564	0.2791	0.7483	0.6383	0.6015	0.4996	0.3962	0.5448	0.2439	0.6051	0.5112	0.6364	0.6351	0.7036	0.6151	0.4337	0.6112	0.2119
Provided by Al Jazeera Najib served as prime minister for 11 years until his ouster following the election on Wednesday File AP Two reports alleging wrongdoing have been filed against Malaysia s former prime minister Najib Razak before the country s anti-corruption commission as the head of the agency announced his resignation on Monday. The reports filed before the Malaysian Anti-Corruption Comm…	0.0908	0.3645	0.3318	0.2629	0.3463	0.1498	0.6359	0.3552	0.5914	0.2772	0.4513	0.4099	0.3598	0.5296	0.4702	0.7008	0.5291	0.5924	0.329	0.6502	0.4906	0.5818	0.4306	0.4024	0.3714	0.4781	0.433	0.4606	0.5944	0.3917	0.5368	0.466	0.2425	0.7158	0.6698	0.6488	0.5053	0.3988	0.6028	0.2145	0.6545	0.4982	0.7071	0.6875	0.6916	0.5505	0.4078	0.6104	0.1763
Provided by The Hill Senate candidate and former Massachusetts Gov. Mitt Romney R on Sunday night denounced the pastor expected to speak at Monday s ceremony celebrating the opening of the new U.S. embassy in Jerusalem. Robert Jeffress says you can t be saved by being a Jew and Mormonism is a heresy from the pit of hell. He s said the same about Islam. Such a religious bigot should not be giving …	0.1093	0.4149	0.3787	0.2612	0.4386	0.1952	0.6531	0.4548	0.5491	0.3546	0.4917	0.5184	0.5115	0.488	0.4309	0.6239	0.5666	0.6994	0.5025	0.4512	0.4371	0.5627	0.4375	0.4274	0.39	0.5202	0.4969	0.4838	0.654	0.3139	0.5487	0.4913	0.2546	0.6913	0.6377	0.6511	0.4988	0.4338	0.5619	0.2408	0.6587	0.4789	0.7155	0.6817	0.7201	0.5498	0.439	0.6129	0.2013
Bloomberg -- Brazil s presidential election race is quickly thinning and will ironically leave only seasoned politicians able to win a race marked by deep-seated anti-establishment sentiment. Last week two hopefuls dropped out -- a plastic surgeon and a former Supreme Court justice who had 10 percent support in polls without even campaigning. In February a TV celebrity dropped out and last month …	0.1016	0.3507	0.3127	0.2553	0.3903	0.1507	0.6471	0.4062	0.6194	0.3681	0.4531	0.5135	0.3318	0.522	0.4992	0.6313	0.5802	0.6517	0.4953	0.4879	0.4155	0.5598	0.4431	0.4779	0.3656	0.5337	0.575	0.4319	0.6142	0.2927	0.5556	0.5214	0.265	0.7143	0.6036	0.6272	0.5051	0.4345	0.5782	0.2405	0.6615	0.5033	0.7248	0.6839	0.7048	0.5503	0.4168	0.5875	0.1702
The Foreign Office FCO guidance map for Afghanistan is a blotchy blend of red and orange indicating that the institution many of our holiday operators use for travel guidance very much advises against trips to the war-torn nation. Provided by The Telegraph You certainly won t find Thomas Cook or Tui offering packages but just because the FCO says the central Asian country is off-limits that doesn…	0.1639	0.3502	0.3112	0.2934	0.3273	0.1727	0.6483	0.4037	0.5629	0.4115	0.4565	0.6016	0.3681	0.4954	0.419	0.687	0.5328	0.7017	0.493	0.4314	0.4774	0.4958	0.4304	0.513	0.3725	0.5679	0.4768	0.5367	0.605	0.2874	0.5883	0.4621	0.2231	0.6921	0.5385	0.6583	0.5303	0.3242	0.6114	0.2169	0.6827	0.5613	0.645	0.7331	0.7269	0.5935	0.4371	0.595	0.1268
Provided by Independent Media ANC president Cyril Ramaphosa arrives at the home of the slain ANC Councillor Maqatha Mchunu in Pietermaritzberg on Monday. PHOTO Gcina Ndwalane ANA Photo DURBAN - African National Congress ANC leaders led by President Cyril Ramaphosa are holding urgent meetings in Durban over the continuing political bloodshed in KwaZulu-Natal. The governing party postponed its trad…	0.0583	0.3725	0.3552	0.2539	0.368	0.164	0.6708	0.4	0.5696	0.3548	0.4325	0.4996	0.36	0.5217	0.4661	0.6525	0.5701	0.6589	0.4697	0.4528	0.4201	0.551	0.4254	0.4465	0.3603	0.5202	0.5543	0.4463	0.5925	0.3159	0.5505	0.4992	0.2626	0.7071	0.6207	0.6293	0.4965	0.3573	0.5338	0.2491	0.6469	0.5396	0.6788	0.6697	0.7409	0.5776	0.3817	0.624	0.1854
Vanderbijlpark South Africa My feet may only have been four inches off the ground but my brain was convinced I was more than 623 feet in the air. Logically there was no real danger but by then my brain already dispatched a mayday warning to the rest of my body that sent my heart racing and unleashing a cold sweat. The virtual reality experience took me to the top of a blast furnace at the Arcelor…	0.0914	0.355	0.3409	0.2522	0.3461	0.1712	0.6413	0.4431	0.5605	0.394	0.4341	0.595	0.3559	0.4833	0.4479	0.6946	0.5958	0.6638	0.4898	0.4356	0.4976	0.5298	0.4314	0.4702	0.3736	0.5316	0.5131	0.4457	0.624	0.3255	0.5221	0.498	0.2491	0.7069	0.6409	0.6259	0.4925	0.3962	0.5779	0.2591	0.6614	0.5306	0.6777	0.6889	0.7253	0.5723	0.44	0.598	0.1848
Video by MSNBC Meghan McCain says she s still waiting for the public apology from the White House aide who joked about her father s brain cancer diagnosis. Sen. John McCain s R-Ariz. daughter told ABC News on Sunday that White House staffer Kelly Sadler has not yet followed through on her reported promise to publicly apologize. The Hill reported Thursday that Sadler had brushed off the senator s …	0.0715	0.3553	0.3337	0.2474	0.448	0.255	0.688	0.4056	0.548	0.4608	0.27	0.4332	0.4096	0.4712	0.4664	0.7095	0.4393	0.6736	0.4778	0.4043	0.5236	0.6497	0.3101	0.3378	0.3122	0.4635	0.5424	0.3877	0.6014	0.2941	0.5577	0.5255	0.2663	0.71	0.6019	0.6367	0.496	0.4201	0.5908	0.2422	0.6482	0.5099	0.6811	0.6938	0.6926	0.5474	0.4346	0.6145	0.1555
Provided by Cover Media Dame Helen Mirren has suffered a sprained wrist after taking a tumble in Cannes France The beloved British actress was leaving a Cannes Film Festival interview on Martinez Beach on Saturday morning 12May18 when she tripped on the boardwalk and fell forward. Aides moved quickly to help the 72-year-old to her feet and she was able to laugh off the fall as she continued to ma…	0.0411	0.372	0.3503	0.2643	0.3652	0.1863	0.6685	0.4274	0.5509	0.3733	0.4493	0.5597	0.3628	0.5058	0.4564	0.681	0.5673	0.6664	0.4704	0.4394	0.4795	0.5421	0.4337	0.4704	0.3771	0.5499	0.5436	0.4624	0.6126	0.3205	0.5186	0.5014	0.2583	0.681	0.6244	0.661	0.4929	0.4079	0.5923	0.2528	0.6617	0.4799	0.6815	0.6902	0.721	0.5745	0.4355	0.5995	0.1816
J. Michael Short AP and Olivier Douliery Getty Images Monday s ceremony marking the relocation of the US Embassy in Israel to Jerusalem will break with tradition in more ways than one. Besides the political concerns over the move itself a pair of Christian evangelical leaders will be on hand whose words have caused their own share of controversy. Pastor John Hagee the founder of Christians United…	0.2493	0.4548	0.362	0.2555	0.4749	0.2046	0.6454	0.4591	0.5739	0.3722	0.4972	0.5208	0.5884	0.4561	0.407	0.5938	0.4966	0.7288	0.4799	0.4551	0.4658	0.5447	0.4426	0.4377	0.3926	0.5151	0.5433	0.4398	0.6153	0.295	0.5618	0.5168	0.2537	0.6673	0.6241	0.6329	0.493	0.448	0.5859	0.1912	0.6479	0.4991	0.6875	0.7029	0.7087	0.5571	0.4581	0.5849	0.195
Brad Ashford and Kara Eastman spent Sunday knocking on doors and dialing up voters making a final push for support ahead of Tuesday s primary election. I try to go where people are Ashford said I went to the farmers market this morning and jogging around. Ashford also volunteers making phone calls and canvassing neighborhoods. Likewise Eastman and a group of volunteers spent the morning going doo…	0.0564	0.3671	0.3374	0.256	0.378	0.1747	0.666	0.4387	0.5857	0.3969	0.4445	0.538	0.3435	0.515	0.4772	0.6502	0.5628	0.6716	0.5006	0.4548	0.4275	0.5434	0.4511	0.4842	0.3634	0.5261	0.5252	0.4506	0.6054	0.315	0.527	0.4853	0.2502	0.7094	0.6435	0.6417	0.5297	0.4086	0.5585	0.2517	0.6861	0.5141	0.6947	0.7181	0.7289	0.5619	0.4181	0.6092	0.1648
RNZ AFP Winston Peters left will meet with 20 other countries to discuss North Korea New Zealand is contributing 200 000 dollars to help monitor North Korea s nuclear programme. Foreign Minister Winston Peters said the money would assist the Internation Atomic Energy Agency IAEA in carrying out its work. Peace on the Korean Peninsula cannot be achieved without complete verifiable and irreversible…	0.0607	0.3293	0.4532	0.2405	0.3732	0.1742	0.6846	0.4308	0.5672	0.3675	0.4516	0.5423	0.3589	0.5151	0.4552	0.6824	0.5883	0.66	0.4953	0.4515	0.4539	0.5527	0.4515	0.4501	0.3662	0.5074	0.5198	0.4411	0.5935	0.3333	0.5283	0.4921	0.2573	0.7036	0.636	0.6369	0.504	0.4135	0.5862	0.2688	0.6854	0.5087	0.6994	0.706	0.682	0.5523	0.457	0.5998	0.1776
Los Angeles Mayor Eric Garcetti delivered a commencement speech in New Hampshire on Sunday adding another notch to his travels in key primary states as he contemplates a run for president. Garcetti flew east Saturday speaking to graduates at Southern New Hampshire University the next morning before returning to Los Angeles where he faces a homelessness crisis and a decision on who will be the cit…	0.0958	0.3621	0.3274	0.2503	0.3653	0.1669	0.6745	0.4606	0.5684	0.4156	0.4685	0.5242	0.3698	0.5043	0.4564	0.6677	0.5742	0.6788	0.4888	0.457	0.4364	0.5515	0.4567	0.472	0.3623	0.5247	0.5847	0.4833	0.609	0.3765	0.5568	0.5005	0.2539	0.7041	0.6339	0.6362	0.4913	0.4244	0.5614	0.2668	0.6378	0.5083	0.681	0.7043	0.7027	0.5792	0.4269	0.6048	0.1707
PETALING JAYA Unicef Malaysia has called on the new government to appoint a Chil dren s Commis sioner as an independent adviser to monitor the rights and well-being of children. This is to promote their best interests under the law and policy said Unicef representative in Malaysia Dr Amjad Rabi. In congratulating Tun Dr Mahat hir Mohamad on his election as the 7th Prime Minister of Malaysia he sa…	0.0572	0.3697	0.3446	0.2632	0.3619	0.1581	0.6474	0.4236	0.588	0.3669	0.4577	0.5329	0.3583	0.5217	0.4312	0.6974	0.5603	0.6721	0.4586	0.4813	0.4498	0.5393	0.4605	0.4092	0.3466	0.4681	0.5084	0.4732	0.5994	0.3381	0.5154	0.4942	0.2491	0.7259	0.6619	0.6399	0.535	0.3922	0.5487	0.2446	0.6749	0.5212	0.7015	0.7011	0.7142	0.5766	0.4252	0.6138	0.1708
BloombergTerry Booth speaks at the Toronto Stock Exchange on May 14. Bloomberg -- Consolidation in Canada s nascent marijuana industry is heating up with two of the largest players agreeing to the biggest merger seen so far in the sector. Aurora Cannabis Inc. agreed to buy rival MedReleaf Corp. for about C 2.9 billion 2.2 billion in stock the companies said Monday in a statement. The deal will cr…	0.1544	0.3388	0.298	0.2847	0.323	0.133	0.5452	0.4678	0.5553	0.3349	0.4524	0.6301	0.3328	0.4279	0.559	0.7361	0.6784	0.5939	0.584	0.4644	0.5141	0.5735	0.3746	0.459	0.4373	0.4905	0.4458	0.3909	0.5903	0.2759	0.5065	0.5465	0.3444	0.6385	0.5705	0.6393	0.4529	0.5093	0.6029	0.2257	0.6117	0.4977	0.7291	0.7149	0.6413	0.6063	0.4595	0.5281	0.219
By Vladimir Soldatkin Olesya Astakhova and Denis Pinchuk Russia s Rosneft ROSN.MM the world s biggest listed oil company by output saw its net profit rise seven-fold in the first quarter lifted by higher oil prices as the global market moves towards balance the company said on Monday. Rosneft headed by Igor Sechin a close ally of President Vladimir Putin controls around 40 percent of Russian oil …	0.1623	0.3353	0.3309	0.3284	0.3424	0.1332	0.5493	0.4414	0.5363	0.3576	0.4714	0.6079	0.3338	0.4157	0.5098	0.7114	0.6651	0.5928	0.5378	0.4566	0.4695	0.6339	0.3615	0.5288	0.428	0.4686	0.4042	0.4192	0.5838	0.3077	0.4832	0.5855	0.3698	0.6759	0.6053	0.6458	0.4641	0.5199	0.6147	0.2519	0.5868	0.5209	0.716	0.652	0.6021	0.6116	0.4711	0.5912	0.2405
Provided by The Hill Republican leaders are scrambling to lock down enough votes for the GOP farm bill with members still divided over the measure s sugar support program and work requirements for food stamps. The legislation a top priority for retiring Speaker Paul Ryan R-Wis. because it contains elements of welfare reform is scheduled to hit the floor this week. But House Agriculture Committee …	0.2472	0.2952	0.234	0.2458	0.468	0.1717	0.5934	0.4863	0.6742	0.4957	0.3669	0.5712	0.3385	0.4939	0.5582	0.6748	0.5852	0.7022	0.6372	0.476	0.3079	0.5205	0.4689	0.4745	0.3114	0.4974	0.4155	0.4181	0.5312	0.4232	0.3989	0.4557	0.1858	0.7292	0.7063	0.6374	0.4793	0.3203	0.5933	0.3147	0.7727	0.5227	0.6206	0.6728	0.8797	0.599	0.4737	0.6946	0.1656
Sudanese President Omar al-Bashir endorsed a major Cabinet reshuffle that includes eight ministers five ministers of state and 10 governors state news agency SUNA reported early on Monday. An official source told SUNA that details would be announced at a news conference later on Monday. REUTERS Mohamed Nureldin Abdallah FILE PHOTO Sudan s President Omar al-Bashir arrives to welcome South Sudan s …	0.0248	0.3753	0.3726	0.2657	0.3787	0.1695	0.6696	0.4174	0.5533	0.3727	0.4466	0.5286	0.3651	0.5174	0.4586	0.6775	0.5847	0.6619	0.4881	0.4543	0.44	0.5587	0.445	0.4355	0.3641	0.5171	0.5311	0.4503	0.5882	0.3298	0.5374	0.4992	0.2532	0.6994	0.6275	0.6365	0.4979	0.4052	0.5624	0.2329	0.6599	0.5067	0.6934	0.6841	0.7093	0.5703	0.4286	0.602	0.189
Free Malaysia Today Kaji semula kontrak tak bermanfaat kata menteri kewangan baru KUALA LUMPUR Malaysia s new finance minister is seen as a safe pair of hands as he takes on the immense task of bringing down debt while scrapping a consumption tax that was key to Prime Minister Dr Mahathir Mohamad s unexpected election win last week. With investors bracing for a fallout when financial markets reop…	0.142	0.3489	0.3165	0.276	0.3425	0.1261	0.543	0.4032	0.6062	0.3276	0.4669	0.5089	0.3459	0.4945	0.497	0.6983	0.584	0.6173	0.4299	0.5813	0.4937	0.5652	0.4091	0.4327	0.3883	0.4481	0.4451	0.4438	0.5611	0.3628	0.5192	0.5109	0.2833	0.7094	0.6243	0.6281	0.48	0.4206	0.6141	0.2174	0.6622	0.469	0.7135	0.7044	0.7095	0.5708	0.4153	0.6325	0.1704
Provided by AFP Members of the Chechen population in France said they were left in shock following Saturday s attack in Paris France s ethnic Chechens mindful that many of their youth have fought jihad in Iraq or Syria sought Monday to reckon with the deadly Islamist knife rampage in Paris by one of their own. We re like a family said Ismael the treasurer of the Caucasian Association of Strasbour…	0.1228	0.3711	0.3222	0.2765	0.3261	0.1598	0.7033	0.3954	0.5309	0.3796	0.4348	0.5507	0.3734	0.4869	0.4597	0.669	0.5778	0.7131	0.4643	0.449	0.4332	0.5236	0.4369	0.4452	0.3816	0.5051	0.5507	0.4881	0.624	0.2881	0.516	0.5184	0.2745	0.6973	0.6262	0.6428	0.4869	0.4144	0.544	0.2296	0.6551	0.486	0.6566	0.6876	0.7008	0.5833	0.4609	0.6158	0.1908
Canadian Prime Minister Justin Trudeau spoke with U.S. President Donald Trump on Monday and they discussed the possibility of bringing talks over the North American Free Trade Agreement NAFTA to a prompt conclusion Trudeau s office said. REUTERS Jonathan Ernst Trump waves next to Canadian PM Trudeau following family photo at the G7 Summit expanded session in Taormina Trudeau and Trump talked abou…	0.0326	0.3685	0.3823	0.2672	0.3947	0.1735	0.6576	0.4265	0.5403	0.3723	0.4527	0.5174	0.3715	0.5214	0.4596	0.6686	0.5612	0.6643	0.4974	0.448	0.436	0.5514	0.4571	0.4342	0.3794	0.5182	0.5176	0.457	0.5788	0.3695	0.5162	0.4871	0.2552	0.6968	0.6331	0.6557	0.4939	0.4187	0.5524	0.2342	0.6607	0.5214	0.7048	0.6977	0.7074	0.5658	0.4221	0.5896	0.1749
Provided by Business Insider P 8 Zumwalt navy US Navy Erik Hildebrandt Submarine activity has increased around the world especially in the waters of Europe and Asia. That has led navies to increase maritime patrols and to renew their focus on antisubmarine warfare. Interest is growing in the US-made P-8A Poseidon one of the most sophisticated maritime-patrol aircraft in the air. The US Navy annou…	0.3606	0.2988	0.3197	0.3065	0.2964	0.1159	0.467	0.3904	0.4026	0.4259	0.4672	0.6586	0.3767	0.3869	0.4415	0.6525	0.7119	0.7291	0.4499	0.43	0.5816	0.5688	0.3287	0.5431	0.4045	0.6176	0.3998	0.5601	0.657	0.2336	0.6045	0.6842	0.2029	0.7129	0.5969	0.6002	0.4605	0.3984	0.5977	0.2586	0.6583	0.5278	0.713	0.6592	0.5228	0.5528	0.5809	0.5307	0.2127
Celebrations are underway across Israel on the day that the U.S. embassy is due to make its historic and controversial move from Tel Aviv to Jerusalem. President Donald Trump s daughter Ivanka and her husband Jared Kushner who both serve as his special advisers will be among top officials attending the event. Provided by IBT Media Other members of the delegation include Treasury Secretary Steven …	0.2697	0.5928	0.4574	0.2547	0.4874	0.2084	0.592	0.5167	0.5576	0.3101	0.5724	0.4804	0.6933	0.4582	0.4044	0.573	0.6022	0.7145	0.5253	0.4784	0.4654	0.5521	0.4267	0.4217	0.4123	0.5306	0.5001	0.4373	0.6207	0.3391	0.5396	0.4717	0.2312	0.6724	0.6603	0.6557	0.5039	0.4364	0.6068	0.1847	0.6189	0.5327	0.7139	0.747	0.7299	0.5135	0.4588	0.5961	0.19
By Crispian Balmer and Gavin Jones REUTERS Alessandro Bianchi File Photo FILE PHOTO League party leader Matteo Salvini speaks to the media during the second day of consultations with Italian President Sergio Mattarella at the Quirinal Palace in Rome Italy s anti-establishment 5-Star Movement and far-right League won more time on Monday to put together a government amid suggestions they were strug…	0.1204	0.3515	0.3356	0.2849	0.3749	0.1559	0.6186	0.3968	0.6195	0.3449	0.4565	0.4928	0.3554	0.5278	0.5177	0.695	0.5666	0.6932	0.4542	0.473	0.3991	0.5458	0.42	0.4122	0.3761	0.5273	0.5403	0.4323	0.5919	0.3646	0.541	0.5026	0.253	0.6774	0.6294	0.6352	0.4989	0.398	0.5491	0.2374	0.6774	0.5162	0.6997	0.6916	0.7144	0.5451	0.3781	0.6623	0.1846
Shares in Aussie telco giant Telstra plunged to a six-year low today as it warned that full year profits were likely to be down at the lower end of guidance. Telstra said it expected full year EBITDA to be at the bottom of the AU 10.1bn-10.6bn range while income will be around the middle of AU 27.6bn and AU 29.5bn. In a speech due to be delivered at a JP Morgan TMT conference in Boston tomorrow T…	0.0308	0.3722	0.3569	0.2639	0.3652	0.166	0.6503	0.4321	0.5543	0.3771	0.4471	0.5571	0.3559	0.5026	0.4615	0.6804	0.5956	0.6572	0.5014	0.4504	0.4611	0.5515	0.4393	0.4439	0.3757	0.5123	0.5201	0.4348	0.6059	0.3166	0.5311	0.493	0.2598	0.7065	0.6229	0.6402	0.4935	0.4115	0.5819	0.2589	0.6764	0.5177	0.6938	0.6949	0.703	0.5696	0.4595	0.6044	0.1845
Wildlife rangers in Colorado were hunting a bear early Monday that attacked and tried to drag off a five-year-old girl from her yard. The attack happened about 2 30 a.m on Sunday when the child went outside to check on a noise she thought her dog had made. The girl s mother heard screaming. When she went outside to investigate she witnessed a large black bear dragging her ...daughter the Colorado…	0.0379	0.3774	0.3533	0.2561	0.3562	0.1737	0.688	0.4286	0.5339	0.3673	0.4253	0.5465	0.3696	0.5063	0.4609	0.6693	0.5864	0.6629	0.4978	0.4477	0.4558	0.5544	0.4343	0.4476	0.3665	0.5289	0.5288	0.4622	0.6097	0.3316	0.5136	0.4928	0.2563	0.684	0.6451	0.6488	0.5024	0.4007	0.5661	0.2447	0.6729	0.5038	0.6776	0.694	0.6985	0.5599	0.4174	0.609	0.1858
Video by Wochit NAFTA negotiators from the U.S. Canada and Mexico are poised to miss the deadline this week cited by House Speaker Paul Ryan the latest blown marker for reworking the 24-year-old deal. U.S. Trade Representative Robert Lighthizer Mexican Economy Minister Ildefonso Guajardo and Canadian Foreign Affairs Minister Chrystia Freeland aren t scheduled to meet together in person this week …	0.256	0.2984	0.3728	0.3222	0.4361	0.1649	0.5184	0.4707	0.4791	0.3642	0.4148	0.4737	0.4017	0.5437	0.5489	0.6665	0.5189	0.6815	0.5367	0.4381	0.3903	0.5479	0.4602	0.3702	0.4046	0.5678	0.4332	0.4981	0.5988	0.4836	0.4192	0.4796	0.2878	0.6126	0.6104	0.6756	0.4333	0.4481	0.4915	0.1537	0.5609	0.5652	0.7233	0.6991	0.6814	0.6174	0.311	0.4959	0.0912
Provided by Business Insider ZTE booth REUTERS Sergio Perez Chinese smartphone maker ZTE reportedly had an elaborate internal system for bribing officials. This is the company President Donald Trump spoke about over the weekend saying he wants to help it get back into business after the Department of Commerce implemented a seven-year trade ban over sanction breaches. An internal department manage…	0.1761	0.3165	0.3499	0.2962	0.4252	0.1461	0.4459	0.4559	0.3111	0.3931	0.3897	0.5085	0.3606	0.5733	0.4152	0.6062	0.6025	0.5947	0.4818	0.4585	0.4337	0.5568	0.5328	0.4003	0.3706	0.5019	0.5849	0.3892	0.7261	0.2951	0.5537	0.3306	0.2764	0.6257	0.6885	0.6944	0.4858	0.4035	0.6012	0.1576	0.8184	0.5528	0.6037	0.6516	0.5596	0.5911	0.6507	0.6688	0.2176
John Moore Getty Images A man looks through the U.S.-Mexico border fence into the United States in Tijuana Mexico. MEXICO CITY The experience begins in a cold room with metal benches and shoes. The cement floor is covered with them loafers high heels running sneakers flip-flops and even a handful of baby shoes. Each one was recovered from the taxing terrain along the U.S.-Mexico border. Participa…	0.2359	0.3696	0.327	0.2456	0.3549	0.1921	0.6249	0.4747	0.5493	0.4286	0.4418	0.6835	0.3675	0.497	0.5061	0.6603	0.4856	0.7511	0.5112	0.4215	0.438	0.4778	0.5526	0.4421	0.3341	0.6008	0.4104	0.6085	0.7041	0.4242	0.5408	0.483	0.2509	0.5947	0.6184	0.6856	0.4588	0.5254	0.5283	0.3115	0.4608	0.5454	0.6899	0.8009	0.5598	0.5961	0.3604	0.5843	0.1175
By Stephen Farrell The United States opens its embassy in Jerusalem on Monday a move that has delighted Israel and infuriated Palestinians. The opening ceremony is at a U.S. consular building in the Arnona neighbourhood. It will house an interim embassy for the ambassador and a small staff until a larger site is found. The compound cuts across the 1949 Armistice Line that separated West Jerusalem…	0.4753	0.743	0.4851	0.2357	0.4797	0.1971	0.5229	0.5893	0.6287	0.2228	0.6604	0.5818	1	0.3332	0.3392	0.4383	0.6991	0.763	0.539	0.5054	0.4987	0.5331	0.3778	0.3731	0.3863	0.599	0.4966	0.431	0.6526	0.3471	0.5157	0.536	0.3239	0.5977	0.5822	0.6016	0.4455	0.386	0.5358	0.2362	0.6781	0.4358	0.6488	0.7513	0.5857	0.5271	0.5556	0.5471	0.2799
By Kanupriya Kapoor A family of Islamist militants in Indonesia carried an eight-year-old into a suicide bomb attack against police in Surabaya on Monday a day after another militant family killed 13 people in suicide attacks on three churches in the same city. The suicide bombers rode two motorbikes up to a checkpoint outside a police station and blew themselves up Tito Karnavian the police chie…	0.1664	0.3672	0.2755	0.2216	0.2083	0.1323	0.8891	0.3866	0.3224	0.1604	0.2317	0.444	0.5745	0.4946	0.568	0.5572	0.536	0.6531	0.5331	0.4794	0.2246	0.4254	0.4148	0.5341	0.4405	0.2096	0.549	0.4169	0.5308	0.3297	0.476	0.5325	0.2086	0.7528	0.6775	0.624	0.483	0.4107	0.5885	0.333	0.684	0.5437	0.7247	0.7065	0.7584	0.5682	0.4189	0.6207	0.1643
South Korean president Moon Jae-in has welcomed North Korea s plans to dismantle its nuclear test facility and interpreted the decision as holding three layers of meaning he told his aides at a meeting on Monday. Not only does North Korea s announcement represent an initial step towards complete denuclearization Moon said but it is also a sign of commitment to the success of the upcoming summit w…	0.1361	0.2749	0.5407	0.2059	0.3812	0.1813	0.6907	0.4275	0.5603	0.369	0.4619	0.5282	0.3694	0.5126	0.4635	0.6777	0.5841	0.6628	0.4917	0.4491	0.4396	0.5599	0.4451	0.4549	0.3745	0.5104	0.5161	0.4392	0.5979	0.3251	0.5418	0.5027	0.2592	0.7028	0.6431	0.6397	0.5017	0.4082	0.5543	0.2652	0.6919	0.5049	0.704	0.7132	0.6896	0.5558	0.4459	0.5931	0.1842
Passengers will soon be able to fly from into the heart of Africa - thanks to Manchester Airport s first ever service to Ethiopia. Bosses at Ethiopian Airlines have confirmed they will operate a four-times-a-week service to Addis Ababa the capital of the East African nation. The flights - the first to the country departing from outside Heathrow - will start on December 1. Fares will start from 49…	0.1119	0.3506	0.3539	0.2566	0.3295	0.1598	0.5806	0.4476	0.5476	0.3845	0.4505	0.5981	0.3737	0.4705	0.4624	0.7066	0.6069	0.6528	0.47	0.435	0.495	0.538	0.3845	0.4857	0.3816	0.5677	0.5022	0.4692	0.5886	0.3187	0.5362	0.5405	0.2122	0.6563	0.6177	0.5665	0.4607	0.3973	0.5137	0.2426	0.6595	0.5405	0.7654	0.6644	0.6851	0.6166	0.537	0.6085	0.1389
In case you missed it Kendall Jenner and Bella Hadid are currently living their best life in the South of France. Both models are abroad for the Cannes Film Festival enjoying turquoise waters by day followed by red carpets and glittering parties after dark. And when they headed out Saturday night to f te the film Le Monde Est Toi translation the world is yours they did so in two very different me…	0.0177	0.3759	0.3651	0.2625	0.3695	0.1765	0.6701	0.4287	0.5579	0.3793	0.4456	0.5567	0.3587	0.5175	0.4488	0.674	0.5762	0.666	0.4799	0.4456	0.4626	0.5445	0.4473	0.4546	0.3677	0.5305	0.533	0.4456	0.6054	0.3354	0.5176	0.5004	0.2588	0.7032	0.6217	0.6433	0.4985	0.4072	0.5748	0.2541	0.67	0.5041	0.678	0.6952	0.7234	0.573	0.4411	0.6043	0.1821
Croatia s deputy prime minister Martina Dalic resigned on Monday under pressure from opposition groups who accused her of failing to prevent conflicts of interest during the restructuring of food giant Agrokor. AGROK.UL Dalic who also quit her job as economy minister denied any wrongdoing but said she did not want to be a burden on the government. There was no immediate comment from Agrokor or it…	0.0654	0.3664	0.3436	0.2674	0.3686	0.1542	0.6424	0.4028	0.581	0.3505	0.4528	0.5134	0.3523	0.5244	0.46	0.698	0.5863	0.6701	0.4778	0.4658	0.4425	0.5678	0.442	0.4028	0.3635	0.4952	0.5118	0.4256	0.5843	0.3304	0.5442	0.492	0.2491	0.6932	0.6462	0.6323	0.5146	0.4053	0.5614	0.2324	0.6709	0.5233	0.6886	0.6903	0.7007	0.5652	0.4209	0.6351	0.173
The Lord Mayor of Dublin has suggested Ireland boycott the Eurovision Song Contest in 2019. Sinn Fein councillor Micheal Mac Donncha said he felt that entering next year s competition - which will be held in Israel - would be inappropriate because of the country s ongoing conflict with Palestine. Councillor Mac Donncha was recently banned from entering the Middle Eastern country after attending a…	0.0847	0.4254	0.3739	0.259	0.3738	0.1712	0.6569	0.4365	0.5695	0.3824	0.4418	0.5512	0.3298	0.507	0.4551	0.685	0.5869	0.6579	0.4894	0.4537	0.4535	0.5434	0.4462	0.4382	0.3655	0.526	0.5784	0.4098	0.5306	0.3351	0.4926	0.4918	0.2531	0.7174	0.6294	0.6105	0.5016	0.37	0.5704	0.2417	0.6865	0.5169	0.6905	0.7101	0.683	0.5853	0.4141	0.6141	0.1767
REUTERS Mohammed Salem Palestinian man throws leaflets dropped by the Israeli military during a protest against U.S. embassy move to Jerusalem and ahead of the 70th anniversary of Nakba at the Israel-Gaza border east of Gaza City Israeli troops killed at least 16 Palestinians along the Gaza border on Monday health officials said as demonstrators streamed to the frontier on the day the United Stat…	0.4547	0.8727	0.5546	0.2083	0.458	0.2087	0.5977	0.5857	0.5505	0.248	0.4834	0.517	0.4697	0.4367	0.4301	0.5979	0.6657	0.7359	0.5338	0.4899	0.4341	0.5832	0.3998	0.3783	0.3852	0.5707	0.476	0.5101	0.7379	0.3583	0.5262	0.4886	0.2925	0.6899	0.5919	0.7579	0.489	0.3766	0.4398	0.3427	0.7528	0.4783	0.7666	0.7318	0.6264	0.5177	0.36	0.6114	0.1619
AFP Scores of Palestinians were killed by Israeli army fire near the Gaza border Monday after clashes erupted as the US inaugurated the opening of its embassy in Jerusalem. Watch the day s events as they unfolded on FRANCE 24 s blog below. On Monday the new US embassy in Jerusalem was inaugurated attended by a Washington delegation that included US President Donald Trump s daughter Ivanka and her…	0.0971	0.4724	0.4064	0.2561	0.4067	0.1864	0.6731	0.4533	0.53	0.3702	0.4225	0.5267	0.3467	0.5064	0.4708	0.6649	0.5696	0.6782	0.4981	0.4445	0.4313	0.5701	0.4158	0.4273	0.3674	0.5187	0.4936	0.484	0.6678	0.3175	0.5491	0.508	0.2689	0.7021	0.6302	0.6678	0.4995	0.4314	0.5682	0.2573	0.6581	0.4893	0.7022	0.6861	0.7373	0.5549	0.4575	0.604	0.1976
Santiago Felipe FilmMagic John Lamparski WireImage.com caitlyn-jenner-khloe-kardashian It s safe to assume Caitlyn Jenner didn t accidentally forget to shout out Khloe Kardashian in her Mother s Day post. She even included ex-wife Kris Jenner. So blessed to have so many amazing moms in my life the 68-year-old Olympian gushed in her Instagram Stories on Sunday May 13. Pictures included a never-bef…	0.0509	0.3676	0.3492	0.2556	0.3657	0.1926	0.6704	0.4311	0.5544	0.3777	0.446	0.564	0.3642	0.5162	0.4566	0.6733	0.5594	0.6685	0.4748	0.4427	0.4675	0.5415	0.4505	0.4595	0.3774	0.5351	0.5378	0.4595	0.6157	0.3158	0.5052	0.4957	0.2569	0.6975	0.6189	0.6479	0.5076	0.4197	0.5802	0.2403	0.6744	0.4983	0.69	0.7015	0.7033	0.5593	0.425	0.6046	0.1888
Pool Getty Images President Trump Hosts President Moon Of South Korea At The White House President Trump s attorney Rudy Giuliani tells CBS News he hopes to have a final decision about whether Mr. Trump will sit for an interview with Special Counsel Robert Mueller before the president heads to Singapore for the highly anticipated North Korea summit in mid-June.But Giuliani insists that any potent…	0.0719	0.3304	0.4228	0.2468	0.4295	0.1854	0.6941	0.4182	0.5293	0.3732	0.4777	0.523	0.3639	0.5131	0.4718	0.6686	0.5375	0.6496	0.5055	0.4475	0.4489	0.5678	0.4721	0.4148	0.4014	0.518	0.5398	0.4522	0.5837	0.3499	0.5348	0.4934	0.2563	0.6951	0.6133	0.6306	0.4895	0.4048	0.5585	0.2364	0.6771	0.5306	0.7156	0.6953	0.7294	0.5603	0.4358	0.6118	0.1982
Unkel ullstein bild via Getty Images White House in Washington 21.05.2017. A former National Security Council official now working for Attorney General Jeff Sessions explored ways to surreptitiously monitor the communications of White House staff for leaks or perceived political disloyalty to Donald Trump according to three former Trump NSC officials familiar with the effort. Ezra Cohen-Watnick w…	0.2919	0.29	0.2598	0.2565	0.5412	0.1673	0.7026	0.3574	0.4676	0.3657	0.4695	0.4789	0.3169	0.4506	0.4231	0.7142	0.4924	0.6632	0.541	0.4291	0.4679	0.4925	0.4827	0.3681	0.3333	0.4807	0.4838	0.4352	0.6674	0.3781	0.6157	0.4213	0.2255	0.7336	0.628	0.643	0.4563	0.3626	0.6313	0.2369	0.6305	0.5726	0.7501	0.6431	0.7068	0.5141	0.3777	0.5852	0.1925
GAZA CITY Gaza residents buried their dead Tuesday as the death toll for Palestinians killed by Israeli forces at the Gaza boundary fence climbed to at least 60 after several succumbed to injuries overnight according to local health officials. Monday s demonstrations which coincided with the opening of the U.S. Embassy in Jerusalem drew a level of bloodshed not seen in Gaza since a 2014 war with …	0.4877	0.7992	0.45	0.1788	0.3399	0.1742	0.6977	0.4783	0.505	0.3881	0.2847	0.5786	0	0.5376	0.5792	0.7646	0.5308	0.5972	0.5093	0.4442	0.4813	0.5548	0.4636	0.5145	0.3652	0.4926	0.4926	0.5003	0.6718	0.3463	0.496	0.5082	0.2673	0.6543	0.6711	0.6578	0.5239	0.409	0.5192	0.2367	0.6841	0.537	0.6503	0.7028	0.7198	0.5675	0.3997	0.6028	0.182
They say that high school can be like a jungle and one school in Miami Florida seems to have taken that trope quite literally. On Friday private Catholic school Christopher Columbus High took its prom to the next level by bringing in live animals. On Saturday videos from the dance were posted online and they caused a stir. This poor tiger was used as an EXOTIC amusement for the mindless teenagers…	0.0583	0.3687	0.3318	0.2474	0.3551	0.1795	0.7155	0.509	0.5428	0.4631	0.4901	0.4531	0.3507	0.531	0.4107	0.6911	0.604	0.6636	0.4577	0.4446	0.4724	0.5631	0.4243	0.4197	0.3784	0.5119	0.5739	0.4569	0.6289	0.3378	0.5491	0.4845	0.2414	0.7046	0.6311	0.63	0.4726	0.4146	0.5702	0.2549	0.6763	0.5151	0.7045	0.6914	0.7068	0.5682	0.4368	0.6116	0.1815
Provided by Independent Media Hendri Herbst and Stan his guide dog who has since died are involved in a groundbreaking case involving alleged discrimination at a winery restaurant against someone with a disability. Picture Cape Argus Cape Town - A blind Paralympic athlete has taken well-known winery Durbanville Hills to the Equality Court after they refused him and his guide dog entry to their re…	0.0842	0.36	0.327	0.2503	0.3607	0.1653	0.6703	0.4266	0.567	0.3483	0.4485	0.5627	0.3632	0.5266	0.4518	0.6925	0.5739	0.671	0.4963	0.441	0.4776	0.5652	0.4791	0.4102	0.3513	0.5304	0.5593	0.4429	0.6145	0.2889	0.5227	0.5005	0.2457	0.7086	0.6194	0.6372	0.4999	0.3949	0.5618	0.262	0.6728	0.5059	0.6704	0.6905	0.7375	0.5703	0.4465	0.6097	0.1617
Uber appointed a new boss for its UK business on Monday as the taxi-hailing app fights to keep its drivers on the streets of London its most important European market. Uber said Jamie Heywood would join as Uber s new regional general manager for northern and eastern Europe from Amazon next month a remit which covers 110 000 drivers in 12 countries including Britain. Jamie s leadership will... be …	0.0505	0.3736	0.3527	0.2712	0.3565	0.1693	0.6502	0.4279	0.5521	0.3616	0.4458	0.5582	0.3718	0.5018	0.4812	0.704	0.6035	0.6673	0.4854	0.4503	0.4384	0.5527	0.421	0.4279	0.376	0.5315	0.5425	0.439	0.5953	0.3023	0.5304	0.497	0.2513	0.7173	0.6277	0.6487	0.4964	0.4098	0.5912	0.2692	0.661	0.5135	0.7106	0.6834	0.7023	0.5723	0.4458	0.619	0.1723
Seven Palestinians have been shot dead by Israeli troops and dozens of others have been wounded as thousands of demonstrators gathered at the Gaza border ahead of the opening of the US embassy in Jerusalem . Palestinian health officials seven people were killed in the first fatalities of what is expected to be a bloody day on the Gaza border. Around 35 people were shot they said. More than 50 Pal…	0.3152	0.6909	0.465	0.2234	0.4082	0.1948	0.6511	0.5099	0.5424	0.3281	0.4065	0.5625	0.2632	0.4972	0.4852	0.6633	0.6045	0.6955	0.4962	0.4679	0.451	0.5425	0.4394	0.4184	0.3842	0.5494	0.4854	0.4506	0.6719	0.3482	0.5282	0.4984	0.266	0.6727	0.6155	0.688	0.4926	0.4163	0.5472	0.3071	0.7164	0.514	0.7123	0.7207	0.6824	0.5435	0.4327	0.6048	0.1845
By Orathai Sriring and Satawasin Staporncharnchai Erratic delivery of public investment has left Thailand plodding behind faster-growing Southeast Asian economies yet regulations introduced by the military-led government have made it even harder for state agencies to spend this year. Disbursements for public projects fell by 5 percent in each of the two latest quarters as bureaucrats observed str…	0.1533	0.3394	0.2895	0.2587	0.3171	0.1062	0.5272	0.4289	0.5822	0.3618	0.4559	0.6046	0.3255	0.4239	0.5205	0.7113	0.6646	0.6149	0.5688	0.5017	0.4633	0.5747	0.3483	0.4801	0.413	0.4441	0.4484	0.4118	0.5474	0.279	0.5055	0.5762	0.3478	0.6698	0.5681	0.608	0.4933	0.4943	0.6219	0.2393	0.6032	0.5574	0.7549	0.678	0.6508	0.5851	0.4273	0.5929	0.2333
Mandel Ngan AFP Getty Images US Secretary of State Mike Pompeo Secretary of State Mike Pompeo shared a broad outline of the Trump administration s goals for the upcoming summit with North Korea during an appearance on CBS s Face the Nation on Sunday. He also offered more details about what the U.S. was willing to give North Korean leader Kim Jong-un in exchange for total full complete denucleariz…	0.1616	0.2567	0.5566	0.2016	0.406	0.1832	0.6842	0.4456	0.5582	0.3905	0.4646	0.5525	0.3917	0.5126	0.4551	0.6555	0.5363	0.6576	0.5163	0.4413	0.42	0.5303	0.5005	0.4511	0.3817	0.5012	0.4897	0.4432	0.6365	0.3711	0.509	0.4584	0.2562	0.7096	0.6288	0.6634	0.4797	0.4043	0.5891	0.274	0.6924	0.5102	0.7455	0.7117	0.6811	0.5341	0.5024	0.6172	0.1342
A key staff change at the Department of Housing and Urban Development is again shining a spotlight on what some HUD insiders and former senior staff say is a notable lack of government policy and relevant experience in some key positions at the agency. Andrew Hughes 32 is now serving in a powerful senior level position as chief of staff to HUD Secretary Ben Carson. As Hughes experiences a meteori…	0.1906	0.3192	0.2766	0.2528	0.4183	0.1492	0.6456	0.407	0.5637	0.3637	0.4406	0.478	0.3631	0.4647	0.4574	0.7378	0.5848	0.6433	0.563	0.4454	0.4794	0.5654	0.4319	0.3775	0.3438	0.439	0.5605	0.4678	0.6439	0.3797	0.603	0.4302	0.224	0.738	0.6573	0.691	0.4885	0.3147	0.6286	0.2142	0.65	0.5278	0.7459	0.6373	0.7463	0.4642	0.3856	0.6343	0.1499
The US moves its embassy in Israel to Jerusalem later Monday after months of global outcry Palestinian anger and exuberant praise from Israelis over President Donald Trump s decision tossing aside decades of precedent. With a White House delegation and Israeli officials set to gather for the inauguration ceremony Monday afternoon clashes erupted between Palestinians and Israeli forces along the G…	0.3687	0.6343	0.4566	0.2607	0.4327	0.195	0.6636	0.5074	0.5114	0.3091	0.4569	0.5403	0.4946	0.4206	0.4577	0.5515	0.5962	0.6803	0.5581	0.4804	0.4845	0.5654	0.4122	0.4063	0.4048	0.5557	0.5145	0.4545	0.6084	0.3897	0.4982	0.4948	0.2895	0.643	0.6042	0.652	0.4558	0.3749	0.5564	0.2611	0.6679	0.496	0.7329	0.7422	0.6228	0.5451	0.454	0.547	0.2595
Shale drillers are ramping up production in the U.S. as oil prices rise moving beyond the West Texas oil field that became the country s drilling center. From Oklahoma to North Dakota companies are increasing investment in oil fields that fell out of favor several years ago as 70-a-barrel crude prices make fracking and horizontal drilling economical in more places again. While the Permian Basin i…	0.136	0.3296	0.3545	0.2568	0.3384	0.1435	0.5943	0.4477	0.553	0.3672	0.4521	0.6288	0.35	0.4501	0.4941	0.6949	0.6397	0.5998	0.5586	0.4623	0.4861	0.5792	0.3957	0.4588	0.4132	0.4939	0.4492	0.4231	0.6251	0.3082	0.5025	0.4997	0.3042	0.6694	0.606	0.6737	0.4694	0.4738	0.6121	0.2554	0.619	0.5366	0.6914	0.6661	0.6562	0.5687	0.4565	0.542	0.1577
Jose Genis Aguilas del Desierto At least 564 deaths on U.S. soil were left out of reports to Congress From his small mountain town in the Ecuadorian Andes Darwin Cabrera made the long dangerous journey through Central America and Mexico and finally across the Rio Grande into the United States. But on June 3 2014 just after he crossed illegally into El Paso Texas Border Patrol agents spotted him w…	0.8509	0.4336	0.0822	0.114	0.2395	0.0967	0.7153	0.5444	0.4735	0.4201	0.1819	0.8133	0.0066	0.3596	0.8782	0.8325	0.4456	0.7521	0.7676	0.3628	0.2885	0.5412	0.6362	0.1833	0.1635	0.7046	0.0635	1	0.9815	0.6131	0.7958	0.4851	0.122	0.3712	0.8451	0.5427	0.5436	1	0.3377	0.3694	0	0.6939	0.4909	1	0.3419	0.4606	0.1952	0.5984	0.2084
The park ranger who died while protecting British tourists from kidnappers in the Democratic Republic of Congo has been named as Rachel Masika Baraka. The 25-year-old was attacked by armed assailants while accompanying two Brits on a tour of Virunga National Park Africa s oldest national park. Robert Jesty and Bethan Davies were abducted along with their driver on Friday. They have since been rel…	0.0311	0.3771	0.3549	0.2584	0.3612	0.1711	0.6877	0.4263	0.5404	0.3745	0.4341	0.5445	0.3557	0.5108	0.4546	0.6683	0.583	0.6658	0.4856	0.4493	0.447	0.545	0.4337	0.4534	0.3697	0.5295	0.5229	0.4569	0.6021	0.3113	0.5235	0.5018	0.2604	0.689	0.6324	0.6433	0.5096	0.4107	0.5671	0.2432	0.6693	0.4987	0.6762	0.6916	0.7024	0.5638	0.4468	0.5997	0.1864
Indonesia was rocked by a wave of deadly suicide bombings Sunday and Monday including three near-simultaneous church blasts that killed 13 people and left scores injured in the country s worst terrorist attack in a decade. Two of the attacks and a third apparently foiled attack were conducted by families that included young children. On Sunday morning a family of six including children and teenag…	0.256	0.3697	0.2323	0.2158	0.1793	0.1426	0.8693	0.3458	0.3419	0.229	0.228	0.5614	0.5452	0.4419	0.5195	0.5119	0.5034	0.7231	0.4876	0.4663	0.231	0.3247	0.3973	0.5516	0.5068	0.0727	0.5708	0.5536	0.6025	0.1043	0.3335	0.5938	0.194	0.6057	0.6491	0.647	0.4409	0.5124	0.5058	0.2246	0.724	0.4605	0.6855	0.6987	0.6046	0.5275	0.3524	0.5849	0.2069
Lawyers have lodged hundreds of claims of wrongdoing by British troops in Iraq it has been reported. Leigh Day the law firm has submitted 250 cases relating to alleged mistreatment by UK service personnel to the High Court. It is said to be considering the submission of another 200 cases depending on information it receives from the Ministry of Defence MoD . The claims which follow accusations of…	0.1043	0.3647	0.3166	0.2483	0.3556	0.1671	0.6875	0.3976	0.5457	0.3242	0.4601	0.5572	0.3455	0.529	0.4372	0.7036	0.5967	0.6679	0.4854	0.4591	0.4804	0.5866	0.4688	0.363	0.3641	0.5471	0.5734	0.4535	0.624	0.2479	0.5049	0.5021	0.2565	0.6766	0.5825	0.6696	0.5072	0.4387	0.573	0.2649	0.6889	0.5565	0.6845	0.6878	0.692	0.5406	0.4867	0.6007	0.191
Bloomberg Bloomberg Inside The Indonesia Stock Exchange As Markets React To First U.S. Rate Hike In Almost A Decade Bloomberg -- Indonesia s stocks and currency fell on Monday after a fresh explosion rocked the main police office at Surabaya a city that was hit by a series of bombings a day earlier. The Jakarta Composite Index fell as much as 1.7 percent before closing 0.2 percent lower and the r…	0.1086	0.3731	0.3172	0.248	0.303	0.1533	0.7267	0.4154	0.4686	0.3043	0.3625	0.5382	0.4381	0.4907	0.51	0.6266	0.5827	0.6503	0.5152	0.479	0.3392	0.505	0.4223	0.4776	0.4096	0.3732	0.5061	0.4226	0.5615	0.2842	0.5063	0.5366	0.2572	0.7052	0.6094	0.6274	0.469	0.4373	0.5727	0.2849	0.6602	0.5184	0.7239	0.6928	0.7117	0.5803	0.4399	0.6028	0.1963
Bloomberg -- The three poorest European Union countries now have euro adoption in their cross-hairs. The latest is Romania which said last week that it will present its strategy by year-end rekindling an idea it shelved in 2015. It joins Bulgaria and Croatia in seeking a path to joining the currency bloc. Doing so may help the Balkan nations stay close to the EU core as questions arise over the f…	0.0746	0.361	0.3487	0.2829	0.3564	0.161	0.6279	0.4337	0.5756	0.3632	0.4561	0.5733	0.3622	0.505	0.5027	0.7327	0.607	0.6976	0.467	0.4411	0.4055	0.531	0.3882	0.4019	0.39	0.5268	0.527	0.4302	0.5855	0.3339	0.518	0.5275	0.2709	0.7021	0.6151	0.6272	0.5008	0.4055	0.5809	0.2511	0.6628	0.4822	0.7119	0.7117	0.7015	0.5522	0.4427	0.6024	0.1919
REUTERS Kwak Sung-Kyung A sign advertising properties within and along the demilitarized zone DMZ which separates the two Koreas is seen at a real estate agency in Munsan Forget Seoul s posh Gangnam district. With North Korea pledging to reduce tensions and renew ties with its southern neighbor South Korea s hottest property market is now along the heavily fortified border between the two countri…	0.2374	0.2431	0.5886	0.1292	0.3204	0.1382	0.6039	0.4451	0.5463	0.3945	0.4258	0.6008	0.3087	0.495	0.491	0.6788	0.6285	0.6572	0.5143	0.4619	0.459	0.541	0.3946	0.438	0.3704	0.5522	0.5157	0.4581	0.6079	0.3219	0.5479	0.5484	0.295	0.6422	0.586	0.5972	0.4796	0.5031	0.5405	0.2714	0.5699	0.5177	0.6405	0.7284	0.7385	0.5952	0.4256	0.6149	0.2198
The anti-BDS resolution was supported by the representative for political education from the Union of Jewish Students in Baden said the Youth Forum representative. Provided by Jpost.com The Jerusalem Post online edition Heidelberg University s student council voted on Tuesday to classify the boycott divestment sanctions campaign targeting Israel as antisemitic and bar university space and funds t…	0.1149	0.3914	0.3305	0.2629	0.3498	0.1554	0.6598	0.4883	0.5797	0.4165	0.5023	0.4939	0.3636	0.4934	0.4173	0.7056	0.6325	0.6591	0.4914	0.4638	0.4528	0.5548	0.4296	0.4235	0.3668	0.4333	0.6846	0.4502	0.5799	0.3657	0.559	0.5161	0.2737	0.7059	0.6451	0.636	0.479	0.3922	0.5855	0.2465	0.6727	0.5017	0.7194	0.7053	0.7133	0.6022	0.4938	0.584	0.1897
Provided by The Press Association Simon Coveney on The Andrew Marr Show BBC PA Boris Johnson described a proposed customs partnership between the UK and the EU as crazy . Ireland takes its lead on the UK s Brexit position from the Prime Minister not Boris Johnson the Irish deputy premier has said. Simon Coveney was responding to the Foreign Secretary s scathing assessment of a proposed customs pa…	0.1963	0.3524	0.3369	0.312	0.3647	0.1852	0.5661	0.4093	0.6055	0.3378	0.4455	0.5043	0.3101	0.5889	0.6104	0.8638	0.5119	0.7901	0.3687	0.4327	0.2892	0.4498	0.3556	0.2122	0.4115	0.6704	0.5274	0.4643	0.6094	0.4401	0.4011	0.4724	0.1723	0.7084	0.5942	0.5556	0.6211	0.5212	0.6394	0.304	0.7327	0.5238	0.701	0.723	0.6741	0.4744	0.4386	0.6404	0.1524
General Motors Co s GM.N South Korean unit cancelled a news conference on Monday after a dozen temporary workers forced their way into the event venue minutes beforehand chanting slogans that called on the automaker to hire them full time. REUTERS Kim Hong-Ji Microphones are seen on chairs for Kaher Kazem chief executive of GM Korea and Barry Engle head of GM s international operations as a media…	0.1128	0.3012	0.4727	0.2011	0.3497	0.1606	0.6661	0.4162	0.5688	0.3569	0.4437	0.5507	0.35	0.5083	0.469	0.7049	0.6035	0.6656	0.4952	0.4474	0.4352	0.5687	0.4332	0.4221	0.3613	0.5083	0.5443	0.4247	0.614	0.2855	0.527	0.474	0.2605	0.6699	0.6302	0.632	0.4742	0.4287	0.5746	0.2201	0.6301	0.53	0.695	0.6701	0.7097	0.5824	0.4736	0.6278	0.1882
Provided by South China Morning Post Publishers Limited I only met John Bolton once back in the President Bush days when neo-cons strode the world assuring us that our hearts should rest at ease with the United States as the world s policeman. I remember three reactions first that he held some very unhinged views of what is going on in Asia in general and China in particular. Second someone with …	0.288	0.2715	0.4414	0.5299	0.3648	0.1684	0.4763	0.5699	0.4081	0.3632	0.3637	0.5794	0.3547	0.5712	0.4261	0.5961	0.6185	0.6099	0.4865	0.463	0.5372	0.5481	0.4443	0.5359	0.3604	0.5246	0.4979	0.4538	0.6512	0.2537	0.5508	0.5617	0.2996	0.674	0.5575	0.6202	0.4753	0.454	0.5427	0.2475	0.6149	0.4972	0.7104	0.7069	0.7243	0.5926	0.4086	0.5629	0.1976
Iowa Gov. Kim Reynolds R said Saturday that even though she has signed the nation s strictest abortion ban into law there is still more work ahead. We know that our work is not done that we must continue to work together to change the hearts and minds Reynolds said according to the Des Moines Register. But I ll tell you what we re not slowing down we re not going to stop. It s a fight worth fight…	0.0531	0.3649	0.3472	0.2556	0.3722	0.171	0.6675	0.4362	0.5842	0.3799	0.4425	0.5674	0.361	0.5229	0.4624	0.6685	0.5785	0.6785	0.4992	0.4584	0.4404	0.5527	0.4782	0.4313	0.3446	0.5215	0.529	0.4438	0.5876	0.2949	0.5094	0.4972	0.2469	0.7044	0.6463	0.6719	0.5177	0.3817	0.572	0.2494	0.6699	0.4852	0.6713	0.6872	0.7258	0.5744	0.4691	0.622	0.1919
EPA Japanese abduction victim Megumi Yokota was taken by North Korean agents in 1977. Her whereabouts remain a mystery. North Korea has claimed that its cold war abductions of Japanese citizens has been resolved and accused Japan of trying to wreck recent progress towards the denuclearisation of the Korean peninsula. The state-run KCNA news agency blasted Japan s insistence that it will not norma…	0.142	0.2634	0.5541	0.1796	0.3675	0.1741	0.6912	0.4215	0.5656	0.3716	0.4577	0.5512	0.3714	0.5109	0.4605	0.6907	0.5799	0.6585	0.4893	0.4443	0.4561	0.5477	0.4455	0.452	0.3761	0.5193	0.5341	0.4495	0.5826	0.3261	0.5075	0.506	0.2636	0.6886	0.6241	0.6425	0.4969	0.4126	0.5405	0.2459	0.6527	0.5202	0.6746	0.6941	0.7253	0.5854	0.4225	0.5961	0.1789
David Petkiewicz The Plain Dealer via AP In this May 11 2018 frame from video family members stop by to visit with Lessie Brown who is 113 in Cleveland Heights Ohio. CLEVELAND HEIGHTS Ohio A 113-year-old woman living in suburban Cleveland is believed to be the oldest person in the United States after the death of a 114-year-old Pennsylvania woman. Cleveland.com reports the 88-year-old daughter of…	0.1583	0.3443	0.2782	0.2281	0.3361	0.1601	0.7139	0.433	0.5273	0.2862	0.4315	0.5557	0.3873	0.5005	0.5308	0.6628	0.5982	0.6215	0.5208	0.4896	0.4593	0.5953	0.482	0.4348	0.3555	0.5615	0.5402	0.4297	0.5923	0.3031	0.5263	0.5291	0.2665	0.7	0.604	0.6233	0.5168	0.4399	0.5783	0.2344	0.6797	0.5124	0.6721	0.689	0.7055	0.5712	0.4783	0.6376	0.1905
Provided by AFP The memoir of Thae Yong-ho who fled his post as the North s deputy ambassador to Britain in August 2016 has hit the bookshelves North Korea will never completely give up its nuclear weapons a top defector said ahead of leader Kim Jong Un s landmark summit with US President Donald Trump next month. The current whirlwind of diplomacy and negotiations will not end with a sincere and …	0.2847	0.1343	0.7847	0.1382	0.3556	0.1849	0.7341	0.4394	0.5799	0.3503	0.4416	0.5354	0.3643	0.5239	0.4659	0.6725	0.6015	0.6496	0.4965	0.452	0.462	0.5503	0.456	0.4905	0.3576	0.4999	0.5155	0.4377	0.6217	0.2932	0.5472	0.4903	0.2532	0.7296	0.6634	0.6168	0.5067	0.4031	0.6703	0.3295	0.7181	0.4996	0.7341	0.723	0.6136	0.4676	0.5035	0.604	0.1667
Yonhap News Agency ATTN CHANGES headline lead paras UPDATES with more details in last 4 paras ADDS photo SEOUL May 14 Yonhap -- South Korean President Moon Jae-in on Monday hailed North Korea s decision to permanently shut down its only known nuclear test site later in the month noting it will mark the start of the process to denuclearize the communist state and also reaffirm Pyongyang s commitme…	0.2057	0.2436	0.5596	0.1725	0.3698	0.1541	0.6672	0.4034	0.6005	0.3497	0.4643	0.5391	0.3732	0.5177	0.4816	0.6887	0.5979	0.6745	0.4932	0.4588	0.4174	0.5629	0.4429	0.4285	0.3631	0.492	0.5498	0.422	0.5864	0.3157	0.5492	0.5186	0.2795	0.7	0.6113	0.6211	0.4867	0.4061	0.5214	0.233	0.6671	0.4934	0.697	0.6988	0.7249	0.567	0.418	0.6435	0.1957
Back in February Nigeria s Guaranty Trust Bank announced the launch of The Dusty Manuscript a contest for Nigerian crime and romance fiction writers with finished but unpublished novels. The top three authors from the contest will get a publishing contract with Kachifo one of the country s renowned publishing houses. Kachifo distributes some of the Nigeria s best known authors including Chimamand…	0.1045	0.3552	0.3098	0.258	0.3483	0.1739	0.6324	0.4584	0.5923	0.4096	0.4648	0.6128	0.3462	0.4941	0.4313	0.6877	0.5452	0.6838	0.4618	0.4375	0.5052	0.4939	0.4601	0.4891	0.3698	0.5044	0.5475	0.4346	0.623	0.3217	0.5238	0.4832	0.2696	0.7175	0.6072	0.643	0.504	0.4041	0.5778	0.2741	0.6656	0.5238	0.693	0.7041	0.7332	0.5777	0.446	0.6048	0.173
Provided by The Hill PRUITT S SECURITY DETAIL BACK UNDER SCRUTINY Environmental Protection Agency EPA head Scott Pruitt can t seem to stem the flow of news reports related to his use of a round-the-clock security detail. Less than three weeks after Pruitt gave testimony to members of the House that his need for a security detail and first class travel emanated from threats made to him as administ…	0.337	0.2977	0.2286	0.238	0.4582	0.167	0.6461	0.4109	0.5228	0.3958	0.3985	0.5586	0.3578	0.4453	0.4917	0.7623	0.563	0.681	0.61	0.4241	0.4517	0.6101	0.4422	0.3845	0.341	0.4632	0.3702	0.4838	0.6548	0.343	0.5797	0.3022	0.1185	0.7418	0.7101	0.7456	0.2982	0.1409	0.7721	0.2755	0.7208	0.7958	0.5639	0	0.9969	0	0.1582	0.2782	0.2724
Merlin the international independent label collective is the latest recorded-music group to sell its Spotify shares all of them in fact for an amount well over 100 million according to reports in Music Week and Music Business Worldwide. The organization says it has already passed the proceeds to its members which number more than 800 representing tens of thousands of labels and artists in 53 coun…	0.0866	0.3658	0.324	0.2574	0.3403	0.1515	0.6209	0.4451	0.5514	0.3689	0.4411	0.6051	0.3538	0.4624	0.49	0.6943	0.6326	0.6337	0.5233	0.4483	0.5021	0.5586	0.4136	0.4546	0.3977	0.5281	0.5032	0.4302	0.6137	0.2925	0.5343	0.521	0.3072	0.6386	0.6037	0.6286	0.4665	0.4422	0.5833	0.2636	0.6672	0.4898	0.6787	0.702	0.6533	0.5815	0.4897	0.5641	0.2377
At least 13 people are dead and more than 40 injured after a series of blasts hit three Christian churches in the Indonesian city of Surabaya on Sunday morning according to Reuters. Also dead are the six family members believed to have been the suicide bombers who coordinated and executed the attack Reuters reported. The police said the family consisted of a couple and their four children ages 9 …	0.1315	0.3771	0.3011	0.2312	0.2723	0.1718	0.7895	0.3919	0.4082	0.2863	0.3161	0.527	0.4499	0.4753	0.5002	0.5915	0.5506	0.6735	0.4919	0.4595	0.3249	0.4709	0.3915	0.4952	0.447	0.3123	0.5396	0.4804	0.593	0.2203	0.4718	0.5431	0.2267	0.6346	0.6417	0.6412	0.4549	0.4538	0.5533	0.2267	0.6873	0.4836	0.69	0.686	0.6366	0.5439	0.4023	0.5875	0.2104
President Trump blasted so-called White House leakers as traitors and vowed to hunt them down even as he denied the West Wing has a problem with leaks. The so-called leaks coming out of the White House are a massive over exaggeration put out by the Fake News Media in order to make us look as bad as possible Trump tweeted Monday afternoon. The president however indicated an investigation is underw…	0.1204	0.3432	0.328	0.2524	0.4998	0.2157	0.6921	0.4192	0.5284	0.454	0.3046	0.4477	0.4073	0.4725	0.4761	0.6822	0.4069	0.673	0.4991	0.3997	0.5008	0.6275	0.349	0.3703	0.3416	0.4805	0.5118	0.4217	0.6138	0.3432	0.5504	0.4898	0.2576	0.7087	0.6211	0.6477	0.4683	0.4006	0.572	0.2529	0.6583	0.5147	0.725	0.6875	0.713	0.5551	0.4288	0.6018	0.2093
By Heather Somerville REUTERS Chris Helgren An illuminated sign appears in a Lyft ride-hailing car in Los Angeles Uber Technologies Inc s growth has slowed as a series of scandals has allowed the ride-hailing company s chief U.S. competitor Lyft Inc to grab more market share digital research firm eMarketer said in a report on Monday. The research firm has lowered its forecasts for Uber s growth f…	0.1055	0.3532	0.3273	0.2654	0.357	0.1414	0.5755	0.4512	0.5229	0.3747	0.4586	0.6132	0.3522	0.466	0.4987	0.7048	0.6433	0.6253	0.5511	0.4688	0.4721	0.5757	0.4069	0.4567	0.404	0.4897	0.5099	0.4148	0.6049	0.2118	0.5538	0.4789	0.2959	0.7414	0.6324	0.6767	0.4825	0.4507	0.5984	0.2513	0.574	0.5323	0.7562	0.6947	0.6444	0.5899	0.4671	0.5989	0.1871
Slideshow by photo services The White House believes Hamas is solely responsible for the deaths of more than 50 people who were killed during clashes with Israeli security forces Monday on the Gaza border. We re aware of the reports of continued violence in Gaza today White House deputy press secretary Raj Shah said. Responsibility with these tragic deaths rests solely with Hamas. Shah said Hamas…	0.0476	0.4264	0.3824	0.2552	0.3847	0.1754	0.6874	0.4258	0.5397	0.3925	0.4043	0.5304	0.2786	0.5263	0.4659	0.6861	0.5543	0.6587	0.4929	0.4408	0.4464	0.5603	0.4431	0.4426	0.3594	0.5015	0.5203	0.4441	0.6208	0.3332	0.5436	0.4975	0.246	0.7141	0.6335	0.6444	0.497	0.4331	0.6022	0.2422	0.6406	0.5137	0.69	0.6879	0.7542	0.5612	0.4577	0.6196	0.183
The Associated Press In this March 22 2018 photo special assistant to President Donald Trump Kelly Sadler attends a forum at the Eisenhower Executive Office Building on the White House complex in Washington. The White House is refusing to condemn a staffer who said during a closed-door meeting that Arizona Sen. John McCain s opinion doesn t matter because he s dying anyway. AP Photo Manuel Balce …	0.1381	0.3376	0.3262	0.2527	0.5368	0.2511	0.6914	0.405	0.5368	0.5007	0.2149	0.3832	0.4474	0.4359	0.4938	0.6993	0.3384	0.6779	0.4946	0.3883	0.5234	0.6933	0.2982	0.3123	0.323	0.4532	0.5314	0.404	0.5963	0.3112	0.5718	0.5404	0.2829	0.706	0.594	0.6265	0.4953	0.4234	0.5427	0.2332	0.6512	0.5189	0.7068	0.7146	0.6743	0.5643	0.4347	0.5901	0.1768
FMT MEDIA SDN BHD KUALA LUMPUR Brace for a volatile day today when Malaysia s stock market reopens after a three-day break that saw the opposition party win office for the first time in six decades. Malaysia s FTSE Bursa Malaysia KLCI Index was shut for three days last week as Dr Mahathir Mohamad led an alliance to unexpectedly beat the ruling Barisan Nasional BN coalition. In his first remarks a…	0.0876	0.3587	0.3261	0.2681	0.3546	0.1467	0.5787	0.3899	0.593	0.3362	0.4663	0.4939	0.3428	0.4991	0.4737	0.6996	0.5571	0.5973	0.3468	0.6315	0.4979	0.5725	0.4116	0.4423	0.3852	0.4564	0.4327	0.4293	0.5894	0.327	0.5475	0.4703	0.2499	0.7322	0.6506	0.6581	0.4675	0.4175	0.5711	0.2428	0.6595	0.4724	0.7161	0.7136	0.7259	0.5744	0.4089	0.591	0.1473
Provided by Business Insider Iran Revolutionary Guard army ATTA KENARE AFP Getty Images The US has imposed new sanctions on Iran the first since President Donald Trump s decision to pull out of the Iran nuclear deal. The new measures target six individuals and three companies said to be funneling millions of dollars towards an elite unite of Iran s Islamic Revolutionary Guards IRGC . The sanction…	0.1377	0.3465	0.4251	0.4563	0.3732	0.1904	0.7391	0.4671	0.5371	0.3609	0.4314	0.5426	0.3537	0.5095	0.4404	0.6252	0.5949	0.6388	0.5445	0.4695	0.4849	0.5695	0.4677	0.4498	0.3797	0.4889	0.5155	0.4438	0.6094	0.3085	0.5503	0.4801	0.274	0.6767	0.6152	0.6771	0.4777	0.4353	0.5449	0.2159	0.659	0.506	0.6999	0.7044	0.7045	0.588	0.4439	0.6055	0.1906
Gov. Jerry Brown never had to decide whether to support single-payer health care because a bill never reached his desk. But just because the Legislature isn t considering it this year doesn t mean the idea has died and even without it California s next governor will have plenty of health policy problems to worry about. The top six gubernatorial candidates not only differ when it comes to single-p…	0.2984	0.2988	0.1793	0.2275	0.3806	0.1377	0.5894	0.5275	0.6897	0.4709	0.4387	0.6991	0.2925	0.4122	0.6365	0.7102	0.5877	0.6612	0.7391	0.5006	0.4121	0.5969	0.4758	0.4843	0.3123	0.421	0.4316	0.4773	0.6356	0.2718	0.4541	0.4401	0.2032	0.6975	0.7905	0.6469	0.7562	0.4525	0.4753	0.1475	0.7828	0.4652	0.6719	0.8789	0.7021	0.6089	0.3299	0.5863	0.1636
SEOUL May 14 Yonhap -- South Korea and China need to help North Korea set up a policy bank if Pyongyang agrees to give up its nuclear weapons and eventually open the North s economy to the outside world a report showed Monday. Hopes have been raised as North Korean leader Kim Jong-un vowed a complete denuclearization of the Korean Peninsula with Kim and U.S. President Donald Trump set to hold an …	0.1346	0.2556	0.5669	0.1903	0.3639	0.1705	0.6741	0.4447	0.5547	0.3751	0.4379	0.558	0.3552	0.5142	0.4538	0.6848	0.6152	0.6444	0.5069	0.458	0.4624	0.5562	0.4493	0.4496	0.3704	0.4866	0.5113	0.4052	0.5913	0.3163	0.526	0.498	0.2597	0.714	0.6242	0.6585	0.4997	0.4262	0.611	0.2885	0.6763	0.5003	0.7437	0.7277	0.6522	0.5152	0.4822	0.5952	0.1546
Provided by MediaWorks NZ Limited The New Zealand Government has announced 200 000 will go toward monitoring North Korea s nuclear programme. The money will go to the International Atomic Energy Agency IAEA which promotes the peaceful use of nuclear energy. It could be considered a small but symbolic contribution to nuclear disarmament. The money comes after Foreign Affairs Minister Winston Peter…	0.0514	0.3483	0.423	0.2605	0.3647	0.173	0.6761	0.4265	0.5783	0.3589	0.4501	0.5334	0.3547	0.5175	0.447	0.6873	0.5901	0.6628	0.4915	0.4535	0.4591	0.5499	0.4438	0.4528	0.3618	0.4997	0.5166	0.4444	0.5857	0.3339	0.5303	0.5001	0.2547	0.7099	0.6355	0.636	0.5129	0.408	0.582	0.2704	0.6862	0.509	0.6848	0.6962	0.6906	0.5548	0.4411	0.6062	0.1727
WASHINGTON National Security Adviser John Bolton warned Sunday that Washington is prepared to impose sanctions on European companies if their governments don t heed President Donald Trump s demand to stop dealing with Iran. Europeans are going to face the effective U.S. sanctions Mr. Bolton said on ABC s This Week. Mr. Bolton s comments are the latest salvo in the Trump administration s campaign …	0.2333	0.2825	0.4907	0.4801	0.3871	0.2188	0.7509	0.4956	0.5729	0.3443	0.4359	0.5326	0.3642	0.5186	0.4816	0.6829	0.5611	0.645	0.5098	0.4576	0.4419	0.546	0.4719	0.4145	0.3904	0.5112	0.4938	0.4376	0.6483	0.3303	0.5549	0.4354	0.2476	0.6867	0.6336	0.6825	0.5021	0.4273	0.6242	0.2842	0.7251	0.5019	0.6988	0.704	0.6623	0.5421	0.4968	0.6339	0.1493
MONTREAL How serious is Conservative Leader Andrew Scheer about winning more seats in Quebec in next year s s federal election Serious enough to give Brian Mulroney pride of place albeit by video at a party gathering and to roll out the red carpet for a former Bloc Qu b cois leader. Both were marquee events at a weekend meeting of the Quebec wing of the Conservative party. Neither would have been…	0.1139	0.3456	0.314	0.2534	0.3799	0.1527	0.6209	0.3757	0.655	0.3587	0.4507	0.5076	0.3294	0.5202	0.5146	0.634	0.5538	0.6669	0.431	0.4902	0.4303	0.5279	0.4426	0.4793	0.3763	0.5457	0.5856	0.4307	0.6132	0.3231	0.5373	0.5161	0.2622	0.7072	0.6085	0.6134	0.5151	0.4092	0.5394	0.253	0.679	0.5596	0.6845	0.7091	0.7224	0.534	0.4085	0.6161	0.1785
Associated Newspapers Ireland Limited t a dmg Media Ireland Lorraine Keane has shared an inspiring message about why she became involved with charity work after the success of Fashion Relief this weekend. The TV3 presenter hosted Fashion Relief in aid of Oxfam Ireland at the RDS on Sunday with designer buys owned by Irish celebrities up for grabs at a bargain price. With the likes of Miriam O Cal…	0.0701	0.3685	0.3379	0.2549	0.3579	0.203	0.6494	0.4294	0.5716	0.3861	0.4623	0.587	0.3543	0.5337	0.463	0.7383	0.5224	0.7087	0.3969	0.4074	0.4228	0.5053	0.4254	0.423	0.3786	0.5852	0.5647	0.4368	0.6137	0.3065	0.4666	0.4615	0.1998	0.7243	0.6314	0.6365	0.5403	0.4282	0.5744	0.2338	0.7177	0.4997	0.7281	0.7339	0.7083	0.4721	0.4415	0.6146	0.2008
EPA The leader of the League party Matteo Salvini talks to journalists after a meeting with his counterpart in the Five Star Movement Luigi Di Maio in Milan. Italy s anti-establishment Five Star Movement M5S and its far-right partner the League are preparing to present their government programme to President Sergio Mattarella on Monday and name a prime minister. Related Italy s radical M5S and Le…	0.0651	0.3679	0.3549	0.2714	0.3701	0.1609	0.6412	0.4008	0.5931	0.3496	0.443	0.493	0.3546	0.5296	0.4839	0.6992	0.5751	0.6813	0.466	0.4672	0.4166	0.5445	0.4258	0.426	0.3742	0.528	0.5292	0.4327	0.5839	0.3634	0.5286	0.4939	0.2511	0.6845	0.6355	0.6369	0.5023	0.4083	0.5479	0.242	0.6826	0.5301	0.6878	0.6897	0.7056	0.5441	0.3984	0.6352	0.1864
The company was running out of money. A venture capitalist was willing to buy in. But Jonathan Bush was not ready to risk losing control of what he was building. It was the spring of 1998 and athenahealth was still struggling to find its footing as a novel pregnancy care program in San Diego. Investor Mark Wilson said he d pay 11 million for the company s innovative digital billing and records sy…	0.1771	0.3285	0.2708	0.25	0.3565	0.1549	0.5806	0.4655	0.5872	0.3848	0.4514	0.628	0.3469	0.4675	0.4872	0.7209	0.5665	0.6462	0.5452	0.456	0.5466	0.544	0.4487	0.4622	0.4109	0.4926	0.5063	0.4064	0.6554	0.295	0.511	0.4438	0.2551	0.6954	0.6618	0.6747	0.5392	0.4064	0.5895	0.255	0.6946	0.5156	0.6698	0.716	0.7225	0.5668	0.4447	0.6007	0.1413
Provided by The Press Association Hardship in the Camp National Library of Scotland National Galleries of Scotland PA A collection of more than 14 000 photos spanning a century of Scottish life has been saved for the nation through a 1 million acquisition. The MacKinnon collection includes photos dating from the 1840s through to the 1940s and covers subjects ranging from family portraits and work…	0.0813	0.3588	0.332	0.2544	0.3541	0.1751	0.6373	0.4316	0.5697	0.3829	0.4526	0.5553	0.3524	0.4943	0.44	0.6967	0.571	0.6764	0.4798	0.4465	0.4769	0.5288	0.4314	0.4471	0.368	0.5072	0.5457	0.446	0.615	0.3386	0.5203	0.5015	0.2643	0.6954	0.6212	0.6454	0.5092	0.3956	0.5734	0.2588	0.6924	0.5109	0.6564	0.6847	0.7	0.5615	0.4355	0.6053	0.1816
Less than a month after he visited China for informal talks with the Chinese premier Prime Minister Narendra Modi will visit Russia on May 21 for an informal summit with Russian President Valdimir Putin. The summit which will be held at the summer beach resort of Sochi is at the invitation of President Putin. This will be an important occasion for the two leaders to exchange views on internationa…	0.0995	0.3423	0.4002	0.2856	0.3793	0.152	0.5954	0.3891	0.5086	0.3611	0.4639	0.4603	0.3507	0.5263	0.4317	0.6598	0.591	0.683	0.4454	0.4134	0.4663	0.5695	0.4316	0.4645	0.372	0.5327	0.5298	0.4892	0.482	0.3629	0.5349	0.5071	0.2487	0.7508	0.6509	0.678	0.5336	0.447	0.518	0.248	0.6753	0.5054	0.6322	0.6763	0.7153	0.5771	0.3936	0.6387	0.1977
Getty Harold Meij right Harold Meij right What s the story As per reported by Tokyo Sports New Japan Pro Wrestling has hired a brand new president for the promotion as 54-year-old Harold Meij is now slated to take over the Presidential role in the company. As noted Harold Meij will also be the first ever non-Japanese president in NJPW history. In case you didn t know New Japan Pro Wrestling was i…	0.0987	0.354	0.3307	0.259	0.3678	0.1608	0.6195	0.4336	0.5487	0.3694	0.4613	0.5922	0.3634	0.4869	0.4721	0.6958	0.5995	0.643	0.4943	0.4457	0.4911	0.5615	0.4407	0.455	0.4079	0.5167	0.5243	0.4358	0.6032	0.287	0.5512	0.5021	0.2737	0.6962	0.6118	0.6286	0.4879	0.4302	0.5635	0.247	0.6472	0.4967	0.6756	0.676	0.6841	0.5892	0.4494	0.5834	0.1926
MAHMUD HAMS AFP Getty Images TOPSHOT - Palestinians clash with with Israeli forces near the border between the Gaza strip and Israel east of Gaza City on May 14 2018 as Palestinians protest over the inauguration of the US embassy following its controversial move to Jerusalem. - Dozens of Palestinians were killed by Israeli fire on May 14 as tens of thousands protested and clashes erupted along th…	0.7027	1	0.575	0.1975	0.4567	0.2035	0.6308	0.5111	0.4801	0.2994	0.3967	0.48	0.281	0.4659	0.4786	0.6747	0.5657	0.6435	0.5168	0.466	0.3818	0.6233	0.4332	0.381	0.379	0.5353	0.4713	0.5691	0.699	0.3501	0.5546	0.474	0.2884	0.6703	0.6796	0.6565	0.4813	0.3917	0.5314	0.2492	0.6774	0.5127	0.7426	0.6702	0.6139	0.5299	0.3847	0.5896	0.211
Rockport Group became the latest shoe company to trip on retail s rocky terrain Monday as it filed for Chapter 11 bankruptcy protection. The company whose shoe brands include Rockport Aravon and Dunham follows Payless ShoeSource and Nine West into bankruptcy court as shoe sellers grapple with declining traffic to physical stores. Rockport is aiming to keep its shoemaking business alive in a sale …	0.0488	0.3678	0.3477	0.2688	0.365	0.158	0.6363	0.4373	0.5329	0.3494	0.4478	0.5663	0.3582	0.5085	0.4652	0.6931	0.6156	0.641	0.5185	0.4524	0.4797	0.5749	0.4558	0.4129	0.3833	0.5182	0.5326	0.4158	0.6113	0.2814	0.5362	0.5028	0.2625	0.7038	0.6059	0.6548	0.4755	0.4276	0.5728	0.27	0.6592	0.4914	0.6782	0.696	0.6949	0.577	0.4833	0.5819	0.1699
The newest addition to Land Rover s selection of go-anywhere luxury SUVs and crossovers the 2018 Range Rover Velar is gorgeous. Don t take my word for it. Automobile s own design critic Robert Cumberford dubbed it the most serious and mature design in the entire company portfolio. The World Car Awards named it World Car Design of the Year. Or you could always just look at it for yourself. But bea…	0.1639	0.3506	0.2722	0.2396	0.2945	0.1445	0.6026	0.4725	0.5633	0.359	0.4331	0.6827	0.3624	0.4161	0.5341	0.6511	0.64	0.624	0.52	0.4204	0.5841	0.5428	0.3654	0.5305	0.4022	0.6078	0.4661	0.4515	0.6643	0.356	0.5005	0.5881	0.3629	0.5633	0.5554	0.5574	0.4342	0.4504	0.5875	0.2892	0.6966	0.505	0.6382	0.6854	0.5933	0.6008	0.5776	0.4919	0.3256
By Valerie Volcovici and Michael Martina U.S. President Donald Trump pledged on Sunday to help ZTE Corp get back into business fast after a U.S. ban crippled the Chinese technology company offering a job-saving concession to Beijing ahead of high-stakes trade talks this week. Trump s unexpected announcement was a stunning reversal given Washington s tough stance on Chinese trade practices that ha…	0.3512	0.2501	0.4006	0.395	0.5194	0.0933	0.0057	0.5782	0	0.4641	0.2904	0.4527	0.4254	0.7383	0.4057	0.4794	0.5874	0.6202	0.4814	0.4788	0.3684	0.5694	0.605	0.3655	0.361	0.5272	0.5737	0.4178	0.7836	0.3224	0.4435	0.3483	0.3266	0.5894	0.6896	0.743	0.4866	0.4228	0.6052	0.1192	0.7648	0.5296	0.6438	0.6468	0.5471	0.5998	0.6397	0.6139	0.1742
Pregnancy is a beautiful experience but for one mom being pregnant disguised alarming symptoms of melanoma. When Danielle Dick was 19 weeks pregnant with twins she was frequently frustrated when she couldn t seem to find the right words. Worried she and her husband visited the obstetrician who thought it was probably pregnancy brain. That made sense to us Tyler Dick her husband told TODAY. But on…	0.1609	0.3445	0.2774	0.2361	0.3409	0.2089	0.6648	0.4578	0.5756	0.3972	0.4092	0.6159	0.3666	0.4868	0.4751	0.7009	0.4987	0.6806	0.4816	0.4103	0.5549	0.538	0.4342	0.4665	0.3575	0.5257	0.5241	0.4941	0.662	0.2956	0.4269	0.4894	0.257	0.6779	0.6973	0.6505	0.6114	0.4114	0.521	0.1934	0.7225	0.5372	0.6604	0.7605	0.7162	0.5744	0.4234	0.5573	0.1866
Provided by NBCU News Group a division of NBCUniversal Media LLC Image Gina Haspel is sworn inGina Haspel is sworn in before the Senate Intelligence Committee during her confirmation hearing to become the next CIA director in Washington on May 9 2018. The Democratic staff of the Senate intelligence committee has prepared a classified background document on President Trump s CIA nominee that inclu…	0.1584	0.3288	0.2779	0.2462	0.5127	0.191	0.7361	0.3587	0.6319	0.4758	0.1002	0.4552	0.4566	0.4334	0.3528	0.8403	0.9	0.6242	0.3881	0.464	0.4794	0.4187	0.6267	0.4971	0.4214	0.5778	0.5035	0.4786	0.6033	0.3429	0.5147	0.49	0.2669	0.6861	0.6352	0.6402	0.5025	0.3994	0.5562	0.2472	0.6819	0.4992	0.7071	0.7045	0.7217	0.5711	0.4158	0.6034	0.2071
Provided by The Telegraph Aviation experts believe they may have solved the mystery of the disappearance of flight MH370 saying the 239 passengers and crew were the victims of a deliberate criminal act carried out by the plane s captain. The fate of the Boeing 777 has mystified investigators ever since it went missing en route from Kuala Lumpur to Beijing in 2014. However a panel of experts assem…	0.0612	0.3669	0.3501	0.2545	0.3512	0.1696	0.6682	0.4273	0.5421	0.3698	0.432	0.5623	0.3513	0.501	0.4628	0.6758	0.5866	0.653	0.483	0.4525	0.4975	0.5553	0.426	0.4648	0.3685	0.5684	0.4948	0.4718	0.6211	0.3272	0.5406	0.5144	0.2227	0.6687	0.631	0.5975	0.4781	0.4028	0.5478	0.2253	0.7003	0.5204	0.7329	0.6907	0.6946	0.5763	0.5093	0.6095	0.1777
Lior Mizrahi Getty Images Israelis wave their national flags during a march at the Western Wall in Jerusalem Israel on May 13 2018. JERUSALEM Israel on Sunday kicked off festivities to celebrate the opening of the new U.S. Embassy in Jerusalem even as it bolstered its forces along the Gaza border and in the West Bank in anticipation of mass Palestinian protests of the move. A day before the embas…	0.4137	0.6928	0.4889	0.2648	0.4662	0.195	0.6222	0.5089	0.5402	0.3071	0.4852	0.5113	0.4783	0.4631	0.453	0.6049	0.5916	0.7151	0.5407	0.4812	0.4618	0.5394	0.4424	0.3977	0.4037	0.5236	0.4926	0.4502	0.6128	0.3841	0.5378	0.4796	0.2451	0.6599	0.6284	0.6642	0.4793	0.3889	0.587	0.2355	0.6614	0.5305	0.7142	0.7452	0.6583	0.5155	0.4306	0.6019	0.1858
Ahmad al-Rubaye AFP Getty Images Supporters of Iraqi Shiite cleric Muqtada al-Sadr celebrate strong electoral results Iraqi Prime Minister Haider al-Abadi s governing alliance was in third place Sunday night according to partial returns from Saturday s national elections broadcast on state TV. Leading the vote was the coalition led by influential Shiite cleric Muqtada al-Sadr followed by an allia…	0.0455	0.3732	0.3597	0.2815	0.3598	0.16	0.666	0.3922	0.5887	0.3817	0.4407	0.5256	0.3539	0.509	0.4562	0.6267	0.5742	0.6586	0.4623	0.5006	0.4279	0.5337	0.4402	0.4513	0.3733	0.5259	0.5709	0.4354	0.6137	0.3107	0.5503	0.4869	0.2682	0.6797	0.565	0.6413	0.5341	0.4508	0.4958	0.237	0.6549	0.6466	0.6697	0.6919	0.6881	0.5088	0.4723	0.6519	0.1798
By Nidal al-Mughrabi and Stephen Farrell The Israeli military dropped leaflets and fired tear gas into Gaza early on Monday warning Palestinians to stay away from the border with Israel as protesters gathered for the penultimate day of a six-week demonstration. Protests are expected to escalate on Monday the 70th anniversary of the foundation of Israel and the day the U.S. Embassy in Jerusalem wi…	0.2291	0.6701	0.4757	0.2211	0.3916	0.1848	0.6717	0.4874	0.5249	0.3327	0.3855	0.5523	0.2326	0.5022	0.461	0.6592	0.6254	0.6858	0.5217	0.4717	0.4461	0.5732	0.4263	0.4137	0.3739	0.5589	0.5176	0.4616	0.6828	0.3617	0.5272	0.4974	0.2677	0.696	0.6003	0.7126	0.4828	0.39	0.5262	0.3064	0.7188	0.4914	0.7398	0.72	0.6668	0.5437	0.3786	0.5903	0.1707
Provided by Fool An airplace on a runway WestJet Airlines Ltd. TSX WJA is a great option for investors looking at entering the lucrative airline industry. Over the past decade airlines have realized incredible growth owing to a variety of factors such as lower fuel prices a growing economy and a resurgence in airline travel. WestJet in particular has stoked the imagination of investors for well o…	0.0866	0.3493	0.3373	0.2632	0.3483	0.1498	0.5603	0.4501	0.543	0.3877	0.4478	0.6211	0.347	0.4723	0.4688	0.6928	0.6192	0.6352	0.5047	0.4519	0.5143	0.5532	0.4004	0.4795	0.4019	0.5235	0.4815	0.4161	0.5899	0.2806	0.5514	0.5227	0.232	0.6873	0.6147	0.6042	0.4632	0.4274	0.5662	0.2703	0.6612	0.5268	0.7621	0.6877	0.7009	0.5903	0.5089	0.6008	0.1586
Sergei Skripal had been briefing Eastern European intelligence officers in the years before the Salisbury assassination attempt it has emerged. The former Russian spy is said to have travelled widely offering information on Russian espionage to security officers in both Prague and Estonia. Such briefings were yesterday cited as a possible motive for Russia s attempt to kill both Col Skripal 66 an…	0.1123	0.3596	0.3258	0.2709	0.3768	0.1673	0.7144	0.3519	0.4732	0.3513	0.4781	0.5338	0.3454	0.4614	0.4498	0.7196	0.6426	0.7349	0.4094	0.4356	0.4364	0.5374	0.4379	0.4716	0.3806	0.5229	0.5284	0.4516	0.6295	0.3307	0.515	0.5406	0.252	0.7853	0.6913	0.6307	0.5493	0.4381	0.6189	0.2491	0.6842	0.5239	0.6318	0.6743	0.6185	0.5707	0.4827	0.6102	0.1777
Qilai Shen Bloomberg via Getty Images A worker walks past coils of steel wire at a depot on the outskirts of Shanghai China. U.S.-China trade talks kick off this week amid fears of a trade war following Trump s tariffs on China. America s stock market has been whipsawed by threats of a trade war between the U.S. and China. In the last several weeks alone investors have seen frequent market swings…	0.1768	0.3221	0.3311	0.3036	0.4017	0.1217	0.3379	0.508	0.3837	0.4276	0.3836	0.6029	0.3715	0.5489	0.4846	0.6066	0.6003	0.6661	0.512	0.4503	0.4371	0.5257	0.4611	0.4396	0.3882	0.5414	0.4625	0.4225	0.6277	0.4426	0.4053	0.5663	0.3368	0.6238	0.5587	0.6133	0.4559	0.456	0.6183	0.2352	0.6257	0.5148	0.7661	0.7152	0.6808	0.5724	0.4442	0.5125	0.211
The Dutch government said on Monday it had decided to phase out the use of anti-virus software made by Kaspersky Labs as a precautionary measure and was advising companies involved in safeguarding vital services to do the same. In a letter to parliament Justice Minister Ferdinand Grapperhaus said the decision was made because the Russian government had an offensive cyber programme that targets am…	0.0608	0.3692	0.3546	0.2767	0.3887	0.1553	0.6634	0.3874	0.5222	0.3611	0.4859	0.5321	0.3527	0.5023	0.4429	0.7064	0.6313	0.71	0.4649	0.4428	0.4381	0.5773	0.4614	0.4251	0.3676	0.4822	0.5012	0.4188	0.6253	0.3009	0.5622	0.5013	0.2451	0.7944	0.6897	0.6595	0.5083	0.4059	0.586	0.245	0.6652	0.5333	0.639	0.6603	0.6224	0.5841	0.5156	0.6192	0.1355
Provided by Independent Media On Sunday night police cordoned off the area and evacuated residents on the street after the bomb - a white plastic tube with wires connected to a cellphone - was found soon after the 6pm prayer. Durban - Less than four days after the bloody attack at the Imam Hussein Mosque in Ottawa Verulam and just hours after Police Minister Bheki Cele visited the scene a device …	0.1556	0.3624	0.301	0.2244	0.2769	0.167	0.761	0.4195	0.4645	0.2889	0.3528	0.5266	0.4389	0.4966	0.4916	0.6398	0.5308	0.6477	0.4619	0.4349	0.4352	0.5042	0.393	0.4972	0.3841	0.5195	0.5423	0.4435	0.5727	0.3411	0.503	0.4904	0.2784	0.6846	0.6189	0.6145	0.5059	0.3806	0.5398	0.2409	0.6811	0.5381	0.654	0.6807	0.7192	0.5904	0.4358	0.6218	0.1944
Tang Chhin Sothy AFP Getty Images Cambodian police block a street during a rally of lawmakers and supporters of the Cambodia National Rescue Party CNRP in Phnom Penh on Sept. 26 2017. Cambodia has made its first arrest under a contentious l se-majest law that outlaws insulting the country s monarchy broadening the already extensive arsenal of repression at the disposal of the state. Police in Kam…	0.07	0.3698	0.3325	0.2561	0.3492	0.1517	0.6793	0.399	0.5703	0.33	0.4447	0.5338	0.3709	0.5278	0.4546	0.6652	0.5828	0.6679	0.4732	0.4717	0.4306	0.5655	0.4933	0.4144	0.3333	0.5246	0.5593	0.4282	0.5777	0.2831	0.5616	0.5211	0.2713	0.7008	0.6237	0.636	0.4926	0.3981	0.5628	0.2679	0.6582	0.5178	0.7031	0.6836	0.6969	0.5735	0.4594	0.5938	0.2088
By Arjun Panchadar REUTERS Mike Blake File Photo FILE PHOTO A sign on the Qualcomm campus is seen in San Diego NXP Semiconductors NV s shares jumped as much as 11.7 percent on Monday after a report that China has resumed review of U.S. chipmaker Qualcomm Inc s proposed 44 billion buyout of the Dutch semiconductor company. China s commerce ministry has been asked to speed up the review of the deal…	0.1008	0.3479	0.3584	0.3091	0.3783	0.1529	0.5391	0.4742	0.4699	0.3764	0.4151	0.5455	0.361	0.5339	0.4691	0.6613	0.6215	0.6316	0.5168	0.4669	0.4727	0.564	0.4449	0.439	0.3794	0.5161	0.5214	0.4327	0.6196	0.2871	0.5228	0.4946	0.2773	0.6705	0.6265	0.6556	0.4879	0.4129	0.5877	0.2426	0.6731	0.4953	0.689	0.7083	0.682	0.5772	0.4314	0.5992	0.1903
Provided by Independent Media Dr Iqbal Surv proposed the toast at the launch of the African Independent magazine at Si Cantina Sociale at the Waterfront on Thursday evening. REWRITING the continent s narrative was the inspiration behind the launch of African Independent magazine says rewriting Saarah Surv . At the launch at Si Cantina Sociale in the new Silo District at the V A Waterfront last Th…	0.0478	0.3717	0.3512	0.2595	0.3629	0.1728	0.6484	0.4271	0.5621	0.3781	0.4483	0.5621	0.3582	0.5042	0.4399	0.6858	0.5749	0.6612	0.4731	0.4453	0.4611	0.5424	0.4336	0.4593	0.3727	0.5198	0.5403	0.4329	0.5949	0.316	0.5426	0.4994	0.259	0.7086	0.6265	0.6533	0.4886	0.3933	0.572	0.2606	0.6508	0.524	0.6893	0.6818	0.7409	0.5814	0.4291	0.5993	0.175
Four militants on motorcycles blew themselves up at a police headquarters in Indonesia s second city Surabaya on Monday police said wounding at least 10 people including officers a day after a deadly wave of suicide bombings hit churches. A young girl who was with the group survived the attack police said as they revised their initial report that two suicide bombers had participated. There were f…	0.0235	0.3799	0.3557	0.2558	0.3474	0.1666	0.7125	0.4268	0.5097	0.3389	0.4059	0.5283	0.4001	0.513	0.4704	0.6515	0.5783	0.6565	0.4991	0.4546	0.4084	0.5292	0.4353	0.464	0.3793	0.4655	0.5343	0.4443	0.5868	0.329	0.5181	0.505	0.2521	0.7186	0.6364	0.6383	0.5034	0.4	0.5728	0.2731	0.6719	0.5213	0.7025	0.7029	0.7228	0.5675	0.4356	0.6086	0.1819
Mexican leftist presidential hopeful Andres Manuel Lopez Obrador has maintained the leading position in the race to win the July election opening a 20-point lead ahead of his nearest competitor a poll by newspaper El Financiero showed on Monday. Lopez Obrador the former Mexico City mayor is the first choice of 46 percent of voters surveyed while his nearest rival Ricardo Anaya who heads a right-l…	0.0415	0.371	0.3503	0.2607	0.3774	0.158	0.6428	0.4252	0.5799	0.3768	0.4505	0.5581	0.3526	0.5029	0.4817	0.6518	0.5981	0.6478	0.5049	0.4798	0.4197	0.5569	0.438	0.4768	0.3696	0.5143	0.5376	0.4433	0.5874	0.3097	0.5439	0.5175	0.2861	0.7077	0.6011	0.633	0.5029	0.4414	0.5596	0.2418	0.6161	0.5215	0.7378	0.7035	0.6679	0.5686	0.4247	0.5929	0.1919
Provided by Al Jazeera Sharif was dismissed as prime minister by the Supreme Court in July over corruption allegations Faisal Mahmood Reuters Islamabad Pakistan - Pakistan s National Security Committee has rejected comments by former Prime Minister Nawaz Sharif saying Pakistanis carried out the 2008 attacks in the Indian city of Mumbai in another signal of the widening rift between his ruling par…	0.1697	0.3616	0.311	0.2689	0.3219	0.0788	0.5951	0.243	0.6336	0.2344	0.4226	0.2403	0.2725	0.5536	0.2158	0.7018	0.4637	0.8061	0.6678	0.4819	0.4194	0.5406	0.4405	0.5465	0.3964	0.596	0.4647	0.4145	0.6626	0.2718	0.576	0.5023	0.2436	0.6455	0.6113	0.6546	0.4905	0.4395	0.6094	0.2138	0.6345	0.4884	0.6821	0.729	0.607	0.5518	0.3788	0.6219	0.2135
This week a truly terrible Farm Bill will come to the floor of the House for a vote. It is full of mean-spirited cuts to hunger programs and ill-conceived reforms that would convert conservation funding into subsidies for confined animal feeding operation or CAFOs. But the provision that best encapsulates this legislation s nefarious character is the so-called Protect Interstate Commerce Act also…	0.122	0.3482	0.298	0.2541	0.3672	0.1453	0.6409	0.4723	0.604	0.4043	0.4448	0.5847	0.3734	0.508	0.4882	0.6761	0.6062	0.6846	0.5541	0.4783	0.3782	0.5526	0.5294	0.398	0.2936	0.4782	0.4536	0.3846	0.5619	0.3413	0.5109	0.5102	0.225	0.7358	0.6703	0.641	0.516	0.3535	0.5611	0.2814	0.6812	0.4949	0.627	0.6884	0.7448	0.605	0.5131	0.6576	0.1756
NAPA Calif. - Seven years ago on the back porch of The French Laundry famed chef Thomas Keller kicked back with his longtime friend Italian olive oil master Armando Manni and enjoyed a glass of wine. The two toasted their past collaborations and chatted about what could come next. One of America s most celebrated culinary personalities Keller had found fame in The French Laundry and Per Se his pa…	0.176	0.336	0.2768	0.2618	0.318	0.1821	0.5987	0.4755	0.5696	0.3973	0.4427	0.6488	0.3663	0.4607	0.4836	0.7116	0.5623	0.6447	0.5095	0.4141	0.5649	0.5139	0.4178	0.5188	0.3965	0.5495	0.4663	0.4556	0.6644	0.3592	0.4554	0.4937	0.2977	0.6514	0.627	0.6824	0.466	0.448	0.5895	0.2611	0.6721	0.5166	0.6368	0.6989	0.7385	0.595	0.4283	0.5594	0.1548
Businessworld Bahrain ready to take in more Filipino workers DFA By Camille A. Aguinaldo BAHRAIN is ready to receive more overseas Filipino workers OFWs into their country the Department of Foreign Affairs DFA said on Monday. In his two-day official visit to the Persian Gulf State Foreign Affairs Secretary Alan Peter S. Cayetano said he discussed the welfare of OFWs with Bahraini Prime Minister K…	0.0673	0.3732	0.3672	0.2813	0.3617	0.1666	0.6302	0.396	0.5673	0.3513	0.4601	0.481	0.3726	0.5247	0.4241	0.7071	0.5648	0.6356	0.4806	0.4546	0.4186	0.5587	0.4463	0.4213	0.3655	0.509	0.5285	0.4576	0.5767	0.3501	0.5358	0.4818	0.2513	0.7017	0.6344	0.6482	0.5246	0.4042	0.5491	0.2294	0.6569	0.5235	0.6858	0.6636	0.7031	0.5699	0.3957	0.6383	0.1674
FMT MEDIA SDN BHD By Manjeet Singh Dhillon I am shocked dismayed and in disbelief that the Bar Council which represents the West Malaysian Bar has taken on the role of a cybertrooper and has moved away from its classic role of being apolitical. It has no role to play in the selection appointment or consideration of any one person for any political position or office. For what it is worth that rol…	0.0543	0.3685	0.3396	0.2583	0.37	0.1662	0.669	0.4184	0.5776	0.3457	0.4503	0.5387	0.374	0.5291	0.439	0.6797	0.5531	0.6654	0.4515	0.4903	0.4667	0.5468	0.4864	0.4377	0.3473	0.5207	0.5218	0.4429	0.5901	0.3362	0.5151	0.5042	0.2542	0.7215	0.6224	0.64	0.4956	0.3847	0.5716	0.2737	0.6771	0.5021	0.6734	0.6937	0.7362	0.5668	0.452	0.611	0.1782
Provided by Fool The tale of woe continues for beaten-down precious metals miner Tahoe Resources Inc. TSX THO NYSE TAHO . After being forced to cease operations at its flagship Escobal silver mine in Guatemala because of that nation s Supreme Court suspending the mine s licence in July 2017 it has been unable to recommence operations as quickly as expected. There are signs that reinstatement of t…	0.1086	0.3561	0.3154	0.262	0.3612	0.15	0.6297	0.4287	0.5765	0.3538	0.4663	0.6082	0.3616	0.5005	0.4632	0.6956	0.6113	0.6627	0.5274	0.455	0.4831	0.5671	0.4551	0.4181	0.3783	0.5239	0.5005	0.4236	0.6163	0.2728	0.523	0.5326	0.2727	0.6926	0.579	0.6381	0.4708	0.4426	0.5878	0.261	0.6582	0.5254	0.6832	0.6968	0.6966	0.5559	0.4853	0.5672	0.1902
Some people OK lots of people are obsessed with the upcoming royal wedding of Prince Harry and Meghan Markle. However if your own fantasy nuptials involve details that are both a tad more down to earth and simultaneouslyeven wilder than the upcoming zoo at Windsor Castle the Como Zoo in St. Paul Minnesota has got you covered. The Star Tribune recently reported on the zoological park s animal amba…	0.0857	0.3648	0.322	0.2489	0.3452	0.2678	0.6341	0.436	0.5716	0.4065	0.4629	0.5893	0.3588	0.5099	0.4486	0.6867	0.5791	0.6745	0.5005	0.4291	0.4989	0.5178	0.4609	0.4988	0.3707	0.5289	0.4862	0.4591	0.6259	0.3397	0.5269	0.485	0.2431	0.6892	0.653	0.5984	0.5072	0.3824	0.5856	0.2311	0.6946	0.5313	0.6964	0.68	0.7372	0.5672	0.4657	0.6101	0.1716
Provided by AFP White House Principal Deputy Press Secretary Raj Shah speaks during the daily press briefing at the White House on May 14 2018 The White House blamed Hamas for violent protests in Gaza that saw 52 Palestinians killed by Israeli forces Monday saying the Jewish state has the right to defend itself. The responsibility for these tragic deaths rests squarely with Hamas White House spok…	0.107	0.4722	0.4046	0.2502	0.4241	0.1889	0.6665	0.4583	0.5448	0.3746	0.4317	0.5141	0.378	0.5038	0.46	0.6552	0.5502	0.6776	0.5081	0.4455	0.4431	0.569	0.423	0.4237	0.358	0.5085	0.5128	0.4487	0.6305	0.3409	0.5329	0.496	0.248	0.7111	0.6251	0.6507	0.4892	0.4139	0.5971	0.2503	0.6398	0.508	0.6969	0.6921	0.7539	0.5544	0.4556	0.6209	0.1842
Bloomberg Bloomberg Trump on Collision Course With Kim Over Steps to Lift Sanctions Bloomberg -- President Donald Trump and North Korean leader Kim Jong Un appear to be on a collision course over what comes first Disarmament or sanctions relief. On Sunday two of Trump s top national security officials -- Secretary of State Mike Pompeo and National Security Adviser John Bolton -- both said the U.S…	0.2854	0.1538	0.7056	0.1942	0.4143	0.1978	0.7312	0.4688	0.5477	0.3865	0.4582	0.5459	0.3722	0.5212	0.4643	0.643	0.527	0.6604	0.525	0.453	0.4581	0.5295	0.5276	0.4792	0.3841	0.4849	0.461	0.4428	0.6372	0.3523	0.5312	0.4661	0.2595	0.7393	0.6524	0.6546	0.4959	0.3974	0.6705	0.3513	0.7445	0.4975	0.8119	0.7473	0.6163	0.4606	0.5047	0.6129	0.1308
Danny Arsenault CBC Conception Bay East-Bell Island MHA David Brazil is the new Opposition leader. Conception Bay East-Bell Island MHA David Brazil has been chosen to replace Paul Davis as leader of the Opposition in Newfoundland and Labrador s House of Assembly. The announcement comes after Davis former premier and PC leader announced Saturday morning he was stepping down from the position. In a…	0.0261	0.3724	0.3642	0.2608	0.3804	0.1719	0.6679	0.4201	0.5619	0.3778	0.4375	0.5253	0.3595	0.513	0.4614	0.6717	0.5804	0.6588	0.4836	0.4597	0.4495	0.5557	0.4348	0.4419	0.3626	0.5262	0.5364	0.4431	0.603	0.325	0.5335	0.4902	0.2499	0.7115	0.6313	0.6444	0.4944	0.4062	0.5728	0.2511	0.675	0.5028	0.6825	0.6994	0.7163	0.5564	0.419	0.6105	0.1826
The United States shares responsibility with Israel for Monday s massacre along the Gaza border in which 37 Palestinians were killed Turkey s deputy prime minister said. The US administration is as responsible as the Israeli government for this massacre Bekir Bozdag wrote on Twitter saying the violence was sparked by unjust and unlawful decisions in reference to Washington moving its embassy from…	0.0746	0.4518	0.4035	0.2604	0.3966	0.172	0.6542	0.4322	0.5535	0.3748	0.4663	0.5134	0.4404	0.5272	0.4552	0.668	0.5965	0.6747	0.5075	0.4531	0.4418	0.5616	0.4375	0.4274	0.3586	0.5179	0.4788	0.4673	0.6475	0.3225	0.5465	0.4931	0.2558	0.7054	0.6336	0.6633	0.5065	0.4241	0.5674	0.2578	0.6667	0.5153	0.705	0.6929	0.7008	0.5525	0.4456	0.6165	0.1797
When Michael Cohen came knocking after the 2016 election touting himself as the president s lawyer a man who could decipher the new administration Ford Motor Co. said no. So did Uber Technologies Inc. He managed to notch AT T Inc. and Novartis AG. And Squire Patton Boggs a law and lobbying firm hired him for a sizable fee though he felt it wasn t enough. Mr. Cohen talked to associates about build…	0.496	0.2148	0.1917	0.2574	0.5808	0.2449	0.5898	0.3345	0.32	0.1925	0.7116	0.5432	0.2936	0.4046	0.6845	0.8678	0.3525	0.4745	0.4512	0.5551	0.6936	0.8012	0.6402	0	0.9682	0.4152	0.5845	0.3464	0.4891	0.0976	0.7532	0	0.1268	0.0484	0.3061	0.1911	1	0.4656	0.6859	1	0.7567	0.3452	0.3653	0.4556	0.4697	0.6157	0.4925	0.7951	0.2268
Perrin Grauer Migrant workers and their supporters stage a flash mob outside the Vancouver Art Gallery on Sunday to advocate for permanent resident status on arrival. VANCOUVER The sounds of Donna Summer s 1983 chart-topping hit She Works Hard for the Money flooded the streets outside the Vancouver Art Gallery on Mother s Day as more than two dozen migrant caregivers and their allies held a flash…	0.1048	0.3556	0.3126	0.2551	0.3429	0.1638	0.6451	0.4424	0.5761	0.3757	0.4424	0.5826	0.3566	0.4832	0.4678	0.6983	0.5843	0.6694	0.5125	0.4441	0.481	0.5395	0.4671	0.44	0.3547	0.5027	0.5248	0.4868	0.6169	0.3343	0.4899	0.5084	0.265	0.6599	0.6364	0.6429	0.511	0.4164	0.5588	0.237	0.6613	0.5214	0.6949	0.7019	0.6915	0.5704	0.4075	0.6199	0.1796
FMT MEDIA SDN BHD PETALING JAYA Pakatan Harapan s PH willingness to accept party hoppers into its fold has prompted an academic to theorise that the stability of the new government is a major concern to the coalition. Speaking to FMT Mustafa Ishak of the National Professors Council pointed out that the number of parliament seats the coalition won in the recent election was dangerously small with …	0.0494	0.3706	0.3496	0.2639	0.369	0.1596	0.6502	0.4088	0.5941	0.3701	0.452	0.5255	0.3508	0.5184	0.4642	0.6585	0.5736	0.6649	0.4566	0.4756	0.44	0.5451	0.4494	0.4434	0.3573	0.5155	0.5328	0.4429	0.6102	0.3146	0.5334	0.4948	0.259	0.7198	0.6316	0.6324	0.5052	0.3923	0.5598	0.2678	0.669	0.5199	0.6943	0.6995	0.7212	0.5588	0.434	0.6163	0.1744
The city has hired an outside counsel to review the Boston Fire Department s handling of harassment and discrimination allegations brought by women on the force Mayor Martin J. Walsh revealed on Sunday. Walsh who is traveling in Ireland reached out to attorney Kay Hodge a partner at Stoneman Chandler Miller LLP to conduct the review after being informed by a Globe reporter recently about allegati…	0.1666	0.3425	0.2756	0.2285	0.3559	0.1599	0.7255	0.445	0.525	0.3061	0.4305	0.5681	0.3745	0.5342	0.4514	0.7133	0.5722	0.6366	0.5278	0.4404	0.5123	0.586	0.4434	0.4027	0.3445	0.5499	0.6199	0.5266	0.638	0.2659	0.4782	0.4072	0.254	0.7442	0.6913	0.7378	0.5286	0.3213	0.6221	0.1958	0.5967	0.4868	0.7501	0.6461	0.7328	0.5042	0.4096	0.7082	0.1211
FMT MEDIA SDN BHD Dr Mohd Tajuddin Mohd Rasdi Introduction The main purpose of this piece is to suggest important policy changes in Malaysia s primary secondary tertiary and administrative levels of education. These policy changes are phrased within the single perspective of improving the country s racial and religious harmony. Malaysia is in a deteriorating state of racial and religious tension …	0.242	0.3232	0.2161	0.228	0.2804	0.1149	0.6411	0.5884	0.6861	0.5615	0.5939	0.4241	0.3333	0.5315	0.2466	0.7216	0.5515	0.7045	0.3848	0.4937	0.4631	0.4649	0.4869	0.4371	0.3186	0.2517	0.7995	0.5341	0.6878	0.49	0.6203	0.5493	0.2367	0.7749	0.5583	0.6077	0.4634	0.4175	0.5178	0.3398	0.6875	0.5135	0.7469	0.6488	0.7787	0.5946	0.5619	0.5841	0.175
PA Serial killer Dennis Andrew Nilsen killed 12 people between 1978 and 1983 Serial killer Dennis Nilsen who killed at least 12 men between 1978 and 1983 has died in prison. The 72-year-old former civil servant from Aberdeenshire is believed to have died from natural causes. He was convicted of the murders in 1983 and was imprisoned at HMP Full Sutton maximum security prison in Yorkshire. Nilsen …	0.0879	0.3713	0.3259	0.2406	0.3309	0.1638	0.6843	0.4358	0.5523	0.3347	0.4253	0.597	0.368	0.4957	0.4745	0.6641	0.5867	0.6472	0.4771	0.4492	0.5022	0.5547	0.449	0.4574	0.3605	0.5724	0.5239	0.471	0.6227	0.3001	0.4856	0.5567	0.3101	0.6299	0.5917	0.6284	0.4834	0.4222	0.5811	0.2569	0.6831	0.4801	0.6623	0.6912	0.6448	0.5769	0.5204	0.5524	0.261
Malaysia s new Prime Minister Mahathir Mohamad has said he will redefine a controversial anti-fake news law introduced by his predecessor. The legislation brought in just before last week s election was criticised as undermining freedom of speech. Mr Mahathir had himself been targeted under the law and during his campaign had vowed to entirely abolish it. But he has now said there have to be limi…	0.141	0.3459	0.2974	0.2491	0.3603	0.1738	0.6238	0.3329	0.6169	0.2629	0.4813	0.439	0.3366	0.5269	0.5081	0.7046	0.4789	0.5948	0.1861	0.7759	0.5413	0.5908	0.4501	0.3865	0.3759	0.5019	0.4063	0.4692	0.6169	0.3498	0.5605	0.4374	0.2431	0.7061	0.6311	0.6394	0.4827	0.4383	0.5921	0.2631	0.7199	0.4842	0.6744	0.6846	0.6523	0.575	0.4463	0.6101	0.2254
Provided by The Telegraph The United States has told North Korea that is must start shipping nuclear weapons fissile material and some of its long-range missiles out of the country within a couple of months of the June summit between Kim Jong-un the North Korean leader and President Donald Trump according to South Korean media. The report by Yonhap News echoes comments by John Bolton the presiden…	0.2144	0.2006	0.64	0.2212	0.3821	0.2086	0.7446	0.4455	0.5807	0.3565	0.4615	0.5426	0.3502	0.5174	0.4628	0.685	0.5508	0.6555	0.4919	0.4631	0.4852	0.5396	0.4871	0.457	0.3787	0.4826	0.4737	0.4105	0.633	0.3174	0.5539	0.4434	0.2396	0.7472	0.6367	0.6446	0.5267	0.4206	0.6686	0.3932	0.7784	0.5184	0.7495	0.7269	0.5881	0.465	0.5112	0.6138	0.1528
Aside from her acting and modelling credentials she is known for her incredible sense of style. And Aishwarya Rai didn t fall short as she arrived at Hotel Martinez in Cannes on Sunday after stunning fans with her outfit on the red carpet the night before. The 44-year-old wore a midnight blue wrap skirt cinched in at the waist to highlight her hourglass figure paired with a crisp white button dow…	0.0512	0.3691	0.3437	0.2542	0.3625	0.1938	0.6615	0.4266	0.5532	0.3728	0.4338	0.5503	0.3635	0.5037	0.4491	0.665	0.5551	0.6588	0.4717	0.4337	0.4966	0.5414	0.4197	0.483	0.3799	0.5548	0.5317	0.4695	0.5821	0.3224	0.5164	0.4945	0.2571	0.6847	0.6168	0.6655	0.4925	0.4355	0.5833	0.2575	0.6622	0.4821	0.6692	0.6861	0.7176	0.5671	0.4458	0.5985	0.1942
Provided by IBT US A day after the deadly suicide attack in three churches in Surabaya Indonesia four suicide bombers on motorcycles blew themselves up in front of the police headquarters in the city Monday. According to police one person died and at least 10 including four police personnel were injured in the incident that happened at 8 50 a.m. local time 9 50 p.m. EDT Sunday at a security post …	0.1379	0.368	0.2746	0.2191	0.2249	0.1499	0.8567	0.416	0.3481	0.1812	0.2605	0.5055	0.5576	0.4852	0.5557	0.5595	0.5503	0.6415	0.4992	0.4591	0.2904	0.4306	0.3789	0.5612	0.4536	0.2659	0.5579	0.4418	0.5554	0.3082	0.4573	0.5515	0.2389	0.6997	0.653	0.6072	0.4736	0.4225	0.5693	0.3047	0.7034	0.5185	0.7004	0.7001	0.6892	0.5723	0.4174	0.5977	0.2141
Provided by Jpost.com The Jerusalem Post online edition The problem for Tehran is that it cannot risk a major conflict with Israel. Iran s drive to retaliate against Israel led it to badly underestimate Jerusalem s resolve and resulted in unprecedented destruction wrought on its infrastructure in Syria. On May 10 the Israel Air Force carried out precision strikes against dozens of targets in Syri…	0.2716	0.4654	0.4448	0.5014	0.321	0.1618	0.8245	0.3131	0.5649	0.5341	0.4574	0.6028	0.3417	0.4788	0.3601	0.4821	0.5947	0.6603	0.533	0.5331	0.598	0.5367	0.4719	0.4212	0.3903	0.516	0.6782	0.2288	0.5207	0.3778	0.4377	0.4806	0.1924	0.6496	0.6536	0.5816	0.5386	0.5826	0.638	0.0888	0.5275	0.681	0.6311	0.7142	0.8289	0.5895	0.4492	0.621	0.208
Yonhap News Agency SEOUL May 14 Yonhap -- North Korea may choose to overlook the stationing of United States troops in South Korea in exchange for establishing diplomatic ties with Washington a former South Korean unification minister said Monday. Jeong Se-hyun who was unification minister from 2002 to 2004 said in a lecture in Seoul that North Korea had in the past acknowledged the existence of …	0.114	0.2942	0.5284	0.2047	0.358	0.1642	0.6749	0.415	0.5742	0.366	0.4535	0.5391	0.3746	0.5232	0.4591	0.6821	0.6101	0.6621	0.4941	0.4577	0.4486	0.5547	0.4412	0.4377	0.3646	0.5165	0.5133	0.4368	0.6118	0.3212	0.5225	0.5131	0.2671	0.6857	0.6168	0.6458	0.5007	0.4397	0.5748	0.2305	0.656	0.5134	0.6778	0.6873	0.6791	0.5811	0.4853	0.5933	0.1784
Screenshot Twitter GMA More than a dozen killed in border protest The U.S. is ceremoniously opening its new U.S. Embassy in Jerusalem at 4 p.m. local time and by 2 30 p.m. at least 18 Palestinian protesters were shot dead by Israeli police along the Gaza border according to the Gaza Health Ministry. At least 69 other Palestinians have been wounded by live fire and 900 were wounded the health mini…	0.1328	0.5308	0.42	0.2383	0.3874	0.177	0.6718	0.4681	0.5359	0.3524	0.4344	0.5481	0.3559	0.5019	0.4719	0.6549	0.6028	0.6728	0.5093	0.4585	0.4359	0.558	0.4347	0.4339	0.3703	0.5393	0.4984	0.4736	0.641	0.334	0.5344	0.5054	0.2625	0.6808	0.6373	0.6536	0.5126	0.4493	0.5542	0.2737	0.6499	0.508	0.696	0.7322	0.6971	0.5512	0.4476	0.5933	0.2035
REUTERS Hayk Baghdasaryan Photolure Newly elected Prime Minister of Armenia Pashinyan greets supporters during a meeting in Yerevan New Armenian Prime Minister Nikol Pashinyan told President Vladimir Putin on Monday he wanted to further develop relations with Russia in the military sphere and that nobody doubted the importance of strategic ties between the two countries. The meeting in the Black …	0.024	0.3794	0.372	0.2688	0.3742	0.1648	0.6615	0.4028	0.5614	0.3699	0.4538	0.5094	0.3539	0.5214	0.4521	0.6852	0.5718	0.6727	0.4704	0.4578	0.4502	0.5557	0.4368	0.4542	0.3725	0.5219	0.5286	0.4491	0.5818	0.3488	0.5275	0.5053	0.257	0.7177	0.6459	0.6464	0.5126	0.4111	0.5612	0.2486	0.6592	0.5241	0.6776	0.6879	0.7025	0.5657	0.4199	0.6192	0.1873
ERBIL Iraq Populist cleric Moqtada al-Sadr s apparent political breakthrough in national elections is forcing the U.S. and Iran to confront the prospect that a frequent critic of both is poised to take the lead in selecting Iraq s next premier. In a vote seen as a contest between the U.S. and Iran for influence in Iraq Mr. Sadr s strong showing in early incomplete results scrambled the political …	0.1691	0.3492	0.3431	0.3402	0.3507	0.1657	0.6546	0.3344	0.6363	0.377	0.4615	0.5084	0.3378	0.5203	0.4608	0.5882	0.5198	0.6359	0.3711	0.571	0.4054	0.517	0.456	0.4024	0.4006	0.5512	0.632	0.3846	0.6703	0.2766	0.6126	0.404	0.2763	0.6313	0.4604	0.6339	0.6114	0.5384	0.4148	0.307	0.7143	0.8088	0.6143	0.6456	0.6468	0.454	0.4879	0.759	0.1723
Bloomberg Bloomberg Drug Industry Set Lobbying Records as Pricing Pressure Looms Bloomberg -- A former Valeant Pharmaceuticals International Inc. executive told a jury how he became concerned that one of his senior directors had a secret financial interest in a mail-order pharmacy that did business with the drug company. Laizer Kornwasser one the government s star witnesses in the fraud and money…	0.1142	0.3486	0.3086	0.2627	0.3699	0.1568	0.6605	0.4297	0.5407	0.3207	0.4602	0.5704	0.3502	0.5206	0.4686	0.7184	0.6078	0.6421	0.5389	0.4531	0.5035	0.6051	0.4938	0.3821	0.3879	0.5276	0.5299	0.4201	0.6327	0.2726	0.5182	0.5277	0.2457	0.7124	0.5951	0.6776	0.4877	0.4347	0.5889	0.2335	0.6827	0.4832	0.6838	0.7116	0.7262	0.5509	0.4636	0.5769	0.1586
Adam Pomerantz Longtime actress Patricia O Grady appeared on stage in films and on TV. Lawrence Crook CNN Former NYC actress paid under 30 a month in rent for 60 years in this apartment New York City is hugely expensive. But until March of this year one woman was lucky enough to occupy a two-bedroom apartment in Greenwich Village -- one of the city s most desirable neighborhoods -- for the astoni…	0.1474	0.3481	0.2839	0.2385	0.3336	0.1895	0.6701	0.4644	0.55	0.369	0.4343	0.6221	0.3737	0.4696	0.5078	0.6753	0.5751	0.6449	0.4963	0.4377	0.5381	0.544	0.4235	0.48	0.3979	0.5718	0.494	0.4412	0.6209	0.339	0.5065	0.5127	0.2909	0.617	0.5856	0.626	0.4942	0.4251	0.5987	0.2554	0.7131	0.4815	0.6401	0.71	0.69	0.5571	0.435	0.6133	0.2213
Ibraheem Abu Mustafa Reuters Palestinian demonstrators run for cover during a protest fuelled by the U.S. Embassy move to Jerusalem at the Israel-Gaza border on Monday. The international community is condemning the eruption of violence along the Gaza-Israel border on Monday where Palestinians held mass protests against the official opening of the U.S. Embassy in Jerusalem. According to the Gaza H…	0.2626	0.6208	0.4667	0.2484	0.3841	0.1687	0.6712	0.4485	0.5392	0.36	0.4004	0.5129	0.2838	0.5282	0.4733	0.6976	0.5926	0.6864	0.5048	0.4435	0.4126	0.5734	0.4272	0.405	0.3494	0.5225	0.5016	0.481	0.6371	0.327	0.5649	0.4918	0.2525	0.7128	0.6542	0.6307	0.4975	0.4251	0.5722	0.232	0.6106	0.5184	0.6834	0.6665	0.7448	0.5803	0.4445	0.618	0.1841
Provided by The Hill Frustrated with what he calls Democratic obstruction President Trump is expected to press Senate Republicans during a lunch Tuesday to change the rules to speed up consideration of his nominees for vacant court seats and executive posts. It has taken an average of 84 days to confirm Trump s nominees far longer than for the four presidents who preceded him according to the Par…	0.2672	0.2817	0.3077	0.2789	0.5656	0.1998	0.6837	0.4545	0.7175	0.441	0.2852	0.5081	0.3677	0.5302	0.5575	0.6106	0.6344	0.6715	0.6798	0.5167	0.2954	0.6215	0.4193	0.5195	0.3538	0.5268	0.4841	0.4885	0.5506	0.3369	0.4394	0.4933	0.1918	0.7583	0.688	0.6205	0.4719	0.338	0.5515	0.4139	0.8149	0.5471	0.6561	0.7139	0.8195	0.5963	0.5189	0.5667	0.2297
Secretary of State Mike Pompeo has offered to work with European leaders to negotiate a new Iran nuclear deal after the US exited the accord. However the threat of penalties for European firms in Iran remains. In contradictory comments on Sunday US officials both talked up the prospect of working with European allies while also warning European firms could be punished for continuing to do busines…	0.1538	0.3219	0.4314	0.475	0.3768	0.215	0.7313	0.5045	0.5693	0.3328	0.4217	0.5117	0.3634	0.5377	0.5082	0.7072	0.5787	0.6735	0.4929	0.4379	0.4488	0.5475	0.4362	0.4551	0.3748	0.5237	0.5211	0.4711	0.6433	0.3268	0.5441	0.4829	0.2663	0.6856	0.6285	0.6854	0.4772	0.3955	0.562	0.2338	0.6849	0.4646	0.6828	0.7076	0.7103	0.5738	0.4449	0.6186	0.163
Bloomberg -- Deutsche Bank AG s chief executive officer told employees in Asia that the bank isn t planning to exit any country in the region as it presses ahead with a global overhaul according to people familiar with the matter. Christian Sewing made the assurances at a townhall meeting in Singapore the people said asking not to be identified as the speech was private. During a separate investo…	0.1314	0.347	0.3327	0.2793	0.3471	0.1364	0.5384	0.4523	0.5267	0.3746	0.4399	0.5939	0.3519	0.4686	0.4789	0.7035	0.6253	0.6337	0.5252	0.4718	0.4837	0.5657	0.392	0.4524	0.4138	0.4695	0.4983	0.4089	0.5385	0.2688	0.5327	0.5271	0.3008	0.7217	0.5665	0.6624	0.464	0.427	0.5872	0.2791	0.6189	0.4981	0.7855	0.7313	0.6636	0.5441	0.385	0.5991	0.1709
Pakistan s ousted Prime Minister Nawaz Sharif s admission that home-grown terror outfits were responsible for the November 2008 attacks in Mumbai needs to be viewed from different perspectives - his political compulsions its diplomatic and political fallout for Pakistan the unexpected diplomatic win for India and reactions within India some really wild and outlandish like yoga guru Ramdev making …	0.2647	0.344	0.2533	0.2552	0.2499	0.0333	0.4908	0.1984	0.7221	0.0814	0.421	0.0406	0.2292	0.562	0.0314	0.7943	0.3611	0.8894	0.8947	0.4117	0.5191	0.4914	0.4306	0.7408	0.4468	0.7045	0.3649	0.3383	0.6847	0.2939	0.4957	0.5318	0.2867	0.5692	0.6091	0.5754	0.457	0.5883	0.5963	0.2487	0.6544	0.3419	0.688	0.7198	0.5159	0.5993	0.4454	0.557	0.2919
Provided by Singapore Business Review Singapore and Tel Aviv s exchanges tie up to support fundraising of own firms The two are focussed on supporting tech and healthcare companies. Singapore Exchange SGX and The Tel-Aviv Stock Exchange TASE formed a partnership that is focussed on growing capital raising opportunities for companies particularly in the technology sector. According to an announcem…	0.0431	0.3874	0.3708	0.2717	0.3679	0.16	0.6226	0.4397	0.5498	0.3802	0.4485	0.561	0.345	0.5015	0.4506	0.6961	0.6104	0.6391	0.5069	0.4575	0.4628	0.5578	0.4312	0.435	0.3833	0.4851	0.5274	0.3988	0.5691	0.3075	0.5265	0.4852	0.2474	0.7334	0.6348	0.6535	0.4989	0.4025	0.5803	0.2535	0.6521	0.5117	0.715	0.7123	0.7119	0.573	0.4191	0.5931	0.1579
Puducherry Lieutenant Governor Kiran Bedi on Sunday said that rising radicalisation has posed a big threat to internal security of the country and with the absence of tools we are falling short to tackle this menace. The former IPS officer was addressing a seminar National Security Opportunity and Challenges jointly organised by Centre for Advanced Strategic Studies Pune and Shashwat group of hos…	0.0561	0.3667	0.3552	0.2663	0.3648	0.15	0.6316	0.4032	0.5517	0.3668	0.437	0.4881	0.3409	0.5106	0.4037	0.6672	0.5866	0.6773	0.5011	0.4382	0.4574	0.5325	0.4432	0.4634	0.3568	0.5211	0.5182	0.4622	0.5584	0.3229	0.563	0.495	0.2358	0.7362	0.618	0.6687	0.5162	0.4151	0.5845	0.2651	0.6652	0.5056	0.681	0.6884	0.7168	0.5503	0.457	0.6063	0.1739
By Denis Pinchuk Russia is considering providing support to tycoon Oleg Deripaska s Rusal 0486.HK and GAZ GAZ.MM two companies hit by U.S. sanctions but will not go as far as buying stakes in his firms Finance Minister Anton Siluanov said on Monday. The United States slapped sanctions on Deripaska and his companies - including En Rusal and GAZ - and some other Russian tycoons last month in respon…	0.0732	0.3632	0.3625	0.2954	0.3771	0.1553	0.6443	0.4088	0.5362	0.3746	0.4705	0.545	0.3453	0.4927	0.4661	0.6784	0.618	0.6807	0.4793	0.4551	0.4404	0.5847	0.4478	0.4604	0.3839	0.487	0.4987	0.4343	0.5932	0.3131	0.5248	0.5335	0.2821	0.7379	0.655	0.6414	0.5013	0.4177	0.5847	0.2457	0.6461	0.5137	0.6874	0.679	0.6531	0.5889	0.4717	0.6211	0.1688
Provided by AFP New Zealand s Prime Minister Jacinda Ardern and her partner Clarke Gayford are expecting their first child in June New Zealand s pregnant Prime Minister Jacinda Ardern on Monday revealed her government s plans for running the country after she gives birth and takes six weeks maternity leave. Ardern 37 said she will continue working as close as possible to her due date of June 17 a…	0.0737	0.3675	0.3467	0.2616	0.3561	0.1563	0.6345	0.39	0.5978	0.3354	0.4565	0.4737	0.3589	0.527	0.4553	0.7041	0.5518	0.6645	0.4678	0.4752	0.4718	0.5442	0.4287	0.4495	0.3763	0.5252	0.5176	0.4513	0.5747	0.3608	0.5154	0.4907	0.2446	0.6809	0.6503	0.6475	0.5338	0.4247	0.5718	0.2101	0.6759	0.5361	0.6821	0.6882	0.6889	0.5451	0.3963	0.621	0.1878
Free Malaysia Today File fresh review to quash sodomy conviction says Anwar s ex-lawyer KUALA LUMPUR The High Court has ordered Umno-controlled TV3 to pay RM1.1 million in damages to PKR de facto leader Anwar Ibrahim for defamation. The TV station had claimed in a report that Anwar was involved in the Lahad Datu intrusion in 2013 in reference to the incident in which armed men from the Philippine…	0.0496	0.3687	0.339	0.257	0.3629	0.1585	0.6806	0.4087	0.5572	0.3193	0.4532	0.525	0.3579	0.5302	0.4553	0.6899	0.5782	0.6324	0.4468	0.5398	0.4942	0.5973	0.4724	0.3977	0.3579	0.5192	0.514	0.4654	0.6208	0.3001	0.5042	0.5235	0.254	0.7113	0.6106	0.6607	0.4716	0.4135	0.5902	0.2581	0.6787	0.4645	0.6791	0.7132	0.7116	0.5658	0.4708	0.5734	0.1844
Provided by Bauer Media Pty Ltd Toni Street has revealed that she is battling a liver injury after suffering from a severe reaction to antibiotics. Street took to Instagram on Mother s Day to reveal the news along with an alarming photo showing how the whites of her eyes had turned yellow. It s a special Mother s Day at our house she wrote. My Mum has had to live with us for the last month as I v…	0.0517	0.3721	0.349	0.2585	0.3703	0.1937	0.6757	0.4355	0.546	0.3844	0.4396	0.5564	0.3633	0.511	0.4578	0.6753	0.5641	0.667	0.486	0.4409	0.4677	0.554	0.4404	0.4503	0.3655	0.5323	0.5254	0.4622	0.6222	0.3161	0.5056	0.4889	0.2499	0.6891	0.6394	0.6539	0.5118	0.4065	0.5591	0.2372	0.6877	0.5118	0.6885	0.7114	0.7103	0.5654	0.4247	0.5939	0.1858
social Tracey with her original MAFS match Dean. Image Channel 9. And it s over. Married at First Sight s Tracey Jewel has confirmed that she has ended her relationship with fellow cast member Sean Thomsen. The mother-of-one told New Idea she split with the 35-year-old FIFO worker last Monday after five months of dating. Unprepared to move to Melbourne with her eight-year-old daughter the Perth w…	0.044	0.3711	0.351	0.2608	0.3722	0.1848	0.6662	0.43	0.5602	0.3796	0.4427	0.5537	0.363	0.5181	0.4562	0.6747	0.5676	0.6728	0.4794	0.4396	0.464	0.5416	0.4491	0.4524	0.3729	0.5365	0.5245	0.4493	0.6006	0.3325	0.5195	0.491	0.2495	0.705	0.6274	0.6405	0.5028	0.4019	0.5873	0.252	0.6799	0.5141	0.6869	0.7047	0.7284	0.563	0.434	0.6195	0.1737
Such appointments contravene ministry regulations since they constitute a conflict of interests for the rabbi should he have to take disciplinary action against his relative. Provided by Jpost.com The Jerusalem Post online edition Large numbers of senior municipal chief rabbis have spent significant time abroad at the expense of their professional duties a new State Comptroller s Report has found…	0.18	0.3753	0.2925	0.2475	0.3144	0.1319	0.6264	0.4234	0.5839	0.318	0.4551	0.5427	0.3819	0.4559	0.4679	0.7047	0.63	0.6578	0.5366	0.4433	0.4786	0.5549	0.434	0.3984	0.367	0.4577	0.5701	0.45	0.6136	0.2736	0.5292	0.4851	0.2663	0.6805	0.6429	0.6019	0.4982	0.3425	0.5762	0.1844	0.6682	0.5042	0.6478	0.6905	0.7083	0.5467	0.4496	0.5854	0.1892
Photo by Michael Bradley Getty Images for Qatar Airways The Commerce Commission has begun an investigation into the clothing brand World after complaints it mislabelled T-shirts as being made in New Zealand. The company has come under fire after The Spinoff reported it attached swing tags to some clothing items - including T-shirts sweatshirts and sweatpants - that were actually made in Banglades…	0.0473	0.369	0.3484	0.2642	0.3693	0.163	0.6381	0.432	0.5404	0.3704	0.4461	0.5625	0.3535	0.5122	0.447	0.6858	0.5904	0.6526	0.4923	0.4492	0.4675	0.5528	0.4428	0.4361	0.3737	0.5155	0.526	0.4381	0.6008	0.2975	0.5366	0.4918	0.2589	0.7007	0.6328	0.6244	0.5088	0.4191	0.5704	0.2625	0.664	0.5025	0.6969	0.7029	0.705	0.5616	0.4411	0.6082	0.1818
Reuters Moqtada al-Sadr shows his ink-stained finger after casting his vote at a polling station on 12 May. The influence of Moqtadr al-Sadr the 44-year-old Shia cleric whose Sairoon coalition has emerged as a leading player on Iraq s political scene is as much about his family name as his personality theological learning or political acumen. Sadr first came to prominence as a preacher in the wee…	0.0601	0.3717	0.3544	0.2867	0.3554	0.1699	0.6746	0.398	0.5809	0.3808	0.4402	0.5558	0.3554	0.5054	0.43	0.6293	0.5658	0.6432	0.4551	0.4743	0.4209	0.5327	0.4516	0.4499	0.3721	0.5255	0.5782	0.4411	0.6315	0.3024	0.5524	0.4941	0.2744	0.6718	0.552	0.6484	0.5269	0.4465	0.4919	0.2492	0.6612	0.6396	0.6678	0.6911	0.6941	0.5064	0.4786	0.6425	0.1798
A Sudanese woman of Nigerian origin has been arrested for killing a Nigerian diplomat in Khartoum and stealing his money the foreign ministry in Abuja said Monday. Habibu Almu an immigration attache working in the Sudanese capital was found dead at his home last week. It was established that the deceased was stabbed to death Nigerian foreign ministry spokesman Tope Adeleye Elias-Fatile said in a …	0.0215	0.38	0.3655	0.2622	0.3666	0.17	0.6857	0.4273	0.5374	0.3619	0.4336	0.5285	0.3727	0.5202	0.456	0.6786	0.5869	0.6594	0.4966	0.4522	0.4363	0.559	0.4469	0.436	0.3603	0.5168	0.5293	0.4485	0.589	0.3333	0.5396	0.4936	0.2565	0.7073	0.6372	0.6469	0.5078	0.4039	0.569	0.2572	0.659	0.5112	0.7006	0.6989	0.7173	0.5757	0.4305	0.6102	0.1825
Provided by IBT Media A U.S. Army chaplain is fighting to save his husband from deportation after he was arrested by Immigration and Customs Enforcement ICE agents in Charlotte North Carolina. Tim Brown who lives in Sanford held a rally on Sunday at St. John s Metropolitan Community Church in Raleigh pleading for help in stopping his husband Sergio Avila Rodriguez from being deported to Honduras …	0.1236	0.3571	0.3334	0.252	0.3526	0.1676	0.6951	0.4193	0.5325	0.351	0.4221	0.5533	0.386	0.5124	0.472	0.6927	0.5956	0.6903	0.5257	0.4516	0.426	0.5847	0.5099	0.3817	0.3147	0.5459	0.5003	0.4973	0.6154	0.3385	0.5545	0.481	0.2082	0.6515	0.6322	0.6521	0.4714	0.4277	0.5475	0.233	0.598	0.5049	0.6633	0.7177	0.6111	0.543	0.3633	0.6059	0.1823
Kenya s government is pushing ahead with a plan to hire 100 Cuban doctors despite opposition from a doctors union that says the money could be used to employ local physicians instead. President Uhuru Kenyatta agreed the deal last year and the plan was accelerated after his state visit to Cuba in March. But Ouma Oluga secretary general of Kenya Medical Practitioners Pharmacists and Dentists Union …	0.0747	0.364	0.3391	0.263	0.3573	0.1593	0.6445	0.4225	0.5739	0.3706	0.4504	0.5552	0.3559	0.4985	0.4764	0.6957	0.5936	0.6724	0.5128	0.4495	0.4469	0.5656	0.4415	0.3826	0.3572	0.4839	0.5029	0.458	0.6168	0.3273	0.5234	0.507	0.2631	0.691	0.6645	0.623	0.5601	0.4056	0.549	0.2023	0.7055	0.5213	0.6886	0.7053	0.6956	0.5778	0.4417	0.5877	0.2101
Provided by Al Jazeera Israel said all 86 countries with diplomatic missions in Israel were invited to the event Ronen Zvulun Reuters The United States has formally opened its embassy in Jerusalem amid deadly protests in the Gaza Strip. The move on Monday followed a December 2017 decision by President Donald Trump to recognise Jerusalem as Israel s capital and relocate the US mission there from T…	0.0831	0.4471	0.4075	0.2695	0.4046	0.1787	0.6464	0.4492	0.5652	0.355	0.4896	0.5272	0.4694	0.499	0.4271	0.6485	0.6052	0.6869	0.4927	0.4533	0.443	0.5552	0.4451	0.4357	0.3635	0.515	0.525	0.4463	0.585	0.3159	0.5385	0.5023	0.2452	0.6823	0.648	0.6097	0.5052	0.4353	0.5992	0.2177	0.6204	0.5177	0.6796	0.7098	0.7323	0.5727	0.4589	0.5887	0.1852
The European Union s Brexit negotiator Michel Barnier told 27 ministers from the bloc on Monday that no significant progress has been made in negotiations with London since March the chairwoman of the talks said. REUTERS Francois Lenoir Bulgaria s Foreign Minister Zaharieva and EU s chief Brexit negotiator Barnier attend an EU s General Affairs Council in Brussels Deputy Prime Minister Ekaterina …	0.0291	0.3737	0.3712	0.283	0.3696	0.1702	0.6544	0.4175	0.5705	0.359	0.452	0.5161	0.3587	0.5316	0.4896	0.7233	0.58	0.6961	0.4562	0.4417	0.3983	0.5342	0.4066	0.3881	0.3775	0.5485	0.5487	0.4466	0.588	0.3511	0.5073	0.5056	0.2475	0.7144	0.6304	0.6262	0.5172	0.401	0.5724	0.2406	0.6783	0.4994	0.6963	0.7038	0.7178	0.5517	0.4421	0.6017	0.1836
Provided by AFP China has emerged as the largest single lender to Sri Lanka in recent years China has approved a 1 billion loan to revive a long-delayed expressway in central Sri Lanka the island s government said Monday. Construction of the first phase of the road linking the capital Colombo with the hill resort of Kandy had been delayed for more than two years due to a lack of foreign funding a…	0.0745	0.3572	0.3588	0.2802	0.3593	0.1392	0.5436	0.4282	0.4937	0.3599	0.4229	0.5203	0.3499	0.5293	0.425	0.6554	0.6217	0.6489	0.4772	0.4591	0.4934	0.5666	0.4188	0.47	0.3566	0.5126	0.5357	0.4701	0.545	0.2889	0.568	0.548	0.2461	0.7099	0.6153	0.6339	0.5266	0.4246	0.5711	0.2829	0.659	0.499	0.6765	0.7133	0.7212	0.5272	0.3675	0.6316	0.2084
The head of MI5 has accused the Russian government of bare-faced lying and criminal thuggery in a blistering attack on Vladimir Putin s regime. In a speech to European intelligence agencies in Berlin Andrew Parker said Moscow was using its spies and military to carry out flagrant breaches of international rules . Bare-faced lying seems to be the default mode coupled with ridicule of critics he sa…	0.1046	0.362	0.346	0.2901	0.3668	0.1585	0.7018	0.3277	0.5021	0.3836	0.4845	0.535	0.3287	0.4882	0.446	0.7014	0.6092	0.7913	0.4	0.4381	0.3925	0.5589	0.44	0.4281	0.391	0.4892	0.5347	0.424	0.6224	0.3243	0.5304	0.5244	0.2366	0.798	0.6734	0.6154	0.5357	0.4367	0.6253	0.2697	0.698	0.5035	0.6347	0.658	0.6217	0.5557	0.4769	0.6397	0.1651
Provided by NBCU News Group a division of NBCUniversal Media LLC Image Jordanian police stand guard near at the U.S. embassy in AmmanJordanian police stand guard near at the U.S. embassy in Amman Jordan after Donald Trump s decision to recognize Jerusalem as the capital of Israel on Dec. 7 2017. WASHINGTON The U.S. has added dozens of Marines to the security details at embassies in Jordan Israel …	0.1541	0.4619	0.3963	0.2673	0.3864	0.1569	0.6546	0.4264	0.5119	0.3488	0.4936	0.5064	0.555	0.4788	0.418	0.6238	0.6418	0.7042	0.5511	0.4583	0.4166	0.5601	0.4325	0.4189	0.3514	0.5183	0.4501	0.4782	0.6996	0.3109	0.6107	0.4538	0.2321	0.7211	0.6189	0.6685	0.4992	0.4403	0.6506	0.2431	0.6483	0.5511	0.6966	0.6759	0.7138	0.5188	0.5098	0.591	0.1657
Shares in AirAsia Group Bhd AIRA.KL fell as much as 10 percent on Monday in the first trading session since Malaysia s election and after its chief Tony Fernandes apologized for endorsing former prime minister Najib Razak in the election. Najib was ousted by former leader Mahathir Mohamad in a shock election result last week. Najib s Barisan Nasional coalition which had governed Malaysia since in…	0.0969	0.3631	0.327	0.2589	0.3581	0.1502	0.6221	0.3808	0.6009	0.3227	0.453	0.4846	0.3463	0.5026	0.4934	0.6776	0.5571	0.6068	0.3464	0.633	0.4944	0.5731	0.4012	0.4425	0.3787	0.5142	0.4387	0.4748	0.6126	0.3462	0.5512	0.4969	0.2521	0.6952	0.6446	0.6028	0.476	0.4137	0.5533	0.207	0.6669	0.4984	0.7431	0.6822	0.6835	0.5864	0.4658	0.5977	0.1816
Today automobile transactional marketplace Carro announced that it has closed a US 60 million Series B funding. The deal was co-led by Softbank Ventures Korea Insignia Ventures Partners and B Capital Group with participation from the family office of Manik Arora Founder of IDG Ventures India . Existing investors Venturra Singtel Innov8 Golden Gate Ventures and Alpha JWC were also part of this fun…	0.045	0.3689	0.3744	0.2636	0.3653	0.1637	0.6434	0.437	0.5539	0.3711	0.4524	0.5547	0.3765	0.4984	0.4545	0.6788	0.6052	0.6584	0.5087	0.4523	0.4521	0.5538	0.4331	0.4437	0.3833	0.493	0.5109	0.4445	0.5894	0.3062	0.5325	0.4896	0.2604	0.7003	0.623	0.6613	0.4891	0.4284	0.5792	0.2465	0.6671	0.5013	0.6937	0.7092	0.6985	0.5639	0.4454	0.6061	0.1715
Some places carry a legacy so prominent it s like they are frozen in time and refused to accept the new world. HolidayIQ Travellers suggest you check out these 10 places. 1. Ambar Fort Jaipur wikimedia Amber Fort also known as Amber Palace is said to have played a key role in the history of Medieval India. This fort depicts true royal lifestyle of the Rajputs who are known for their decadent radi…	0.3939	0.3366	0.1919	0.1979	0.1759	0.1626	0.5152	0.471	0.6379	0.3144	0.447	0.7163	0.427	0.3364	0.4595	0.6045	0.584	0.66	0.477	0.3074	0.7541	0.4282	0.2866	0.6368	0.4052	0.6955	0.4616	0.6577	0.4406	0.4553	0.4876	0.5673	0.3296	0.5389	0.4459	0.7285	0.3874	0.5595	0.518	0.3391	0.8063	0.3815	0.4388	0.7368	0.5988	0.5341	0.6209	0.5522	0.3458
Provided by Kotaku Australia Mokey the Fraggle enjoying some time with her paints. Illustration Jared Cullum Archaia There s often a lot of existential dread that comes as part of being a living thinking person. Fortunately the help of a friend can go a long way toward saving someone from losing themselves to that dread. In times of struggle and uncertainty our friends can bring us back to who we…	0.0857	0.3655	0.3258	0.2538	0.3697	0.1952	0.6636	0.455	0.5659	0.4017	0.4437	0.6104	0.3648	0.5178	0.4469	0.6719	0.5229	0.6937	0.4595	0.4198	0.5009	0.5081	0.462	0.4749	0.369	0.5419	0.5031	0.4552	0.6338	0.3618	0.507	0.4848	0.2481	0.7005	0.6188	0.6367	0.4945	0.4121	0.5694	0.2657	0.6741	0.5158	0.6692	0.7261	0.7176	0.5708	0.4235	0.617	0.1645
Provided by Bauer Media Pty Ltd What the Queen s consent for Prince Harry s wedding means With just days away from the highly anticipated Royal Wedding of Prince Harry and Meghan Markle it seems the Queen is getting her paperwork in order. You see as her royal grandson Harry and his Duchess-in-waiting Meghan s team finalise things like seating placements and wedding guest meal requests Harry s gr…	0.0728	0.3611	0.3236	0.2478	0.3271	0.4744	0.5994	0.3613	0.5504	0.3794	0.4755	0.5377	0.342	0.5304	0.4384	0.6716	0.6083	0.6659	0.4934	0.4467	0.4201	0.5314	0.4578	0.433	0.3462	0.5079	0.5285	0.4259	0.6028	0.3274	0.5336	0.5118	0.2544	0.7239	0.6079	0.6391	0.4941	0.4064	0.5728	0.2669	0.6762	0.4891	0.6813	0.7088	0.7212	0.5641	0.4543	0.592	0.1828
Medical Daily Melanoma To detect skin cancer as early as possible you may have heard that the ABCDE rule is essential to remember. And if you haven t stay with us we ll explain in a minute. May is recognized as National Skin Cancer Awareness Month by the American Academy of Dermatologists AAD as they promote a focus on sharing information about symptoms and highlighting the importance of protecti…	0.0631	0.3701	0.3436	0.2576	0.3675	0.1704	0.6574	0.438	0.5586	0.3835	0.4341	0.576	0.3579	0.5031	0.4596	0.691	0.5628	0.6667	0.5022	0.4403	0.4813	0.555	0.4404	0.4378	0.3528	0.5074	0.5251	0.46	0.6349	0.3191	0.5186	0.5019	0.2582	0.7123	0.6526	0.6477	0.5461	0.4138	0.5434	0.254	0.6658	0.528	0.6829	0.7187	0.7059	0.56	0.4518	0.5663	0.1888
Congress must write a new farm bill this year so Congress finally can reform the sugar program that enriches a few growers in Florida but keeps prices artificially high for everyone else. Today s program includes price supports limits on how much each producer can sell and import quotas. A 2016 Congressional Research Service report called it singular among major agricultural commodity programs. F…	0.176	0.3308	0.2836	0.2573	0.3752	0.135	0.602	0.4906	0.5904	0.4382	0.4456	0.5769	0.3444	0.4654	0.5128	0.668	0.6638	0.6422	0.5651	0.4677	0.4302	0.5549	0.447	0.4555	0.3591	0.5088	0.4323	0.4186	0.5945	0.3239	0.4945	0.5115	0.2852	0.659	0.6157	0.6246	0.4738	0.4202	0.59	0.2387	0.6937	0.4942	0.6483	0.649	0.6704	0.5555	0.4664	0.5667	0.201
Vermont s Republican governor has signed into law a gender-neutral bathroom measure that lawmakers are touting as a major victory for LGBTQ rights. The bill which was passed by a large majority in the state House last year and unanimously in the state Senate requires that all single-user restrooms in public spaces be marked as gender-free. Gov. Phil Scott fulfilling a campaign promise signed the …	0.0448	0.3683	0.3464	0.2585	0.388	0.167	0.6746	0.4419	0.5672	0.3996	0.4464	0.5363	0.3578	0.514	0.4649	0.666	0.5873	0.6696	0.5183	0.4593	0.426	0.5636	0.4593	0.4332	0.3514	0.5047	0.5381	0.4494	0.5864	0.3308	0.5318	0.4967	0.2429	0.7119	0.6417	0.6496	0.4981	0.392	0.5756	0.2571	0.6735	0.4986	0.6842	0.69	0.7196	0.5776	0.455	0.6125	0.192
The Prussian Cultural Heritage Foundation runs Berlin museums and one of the world s largest collection of exhibits. The film Berlin s Treasure Trove co-produced by DW rbb and Arte explores the foundation s work. When you think of archaeology what s the image that comes to your mind Geeky researchers analyzing artifacts in museums storage rooms or painstakingly excavating archaeological sites at …	0.0666	0.366	0.343	0.2717	0.357	0.1719	0.6373	0.4393	0.5732	0.3805	0.4558	0.5858	0.3638	0.4946	0.4455	0.6944	0.5807	0.6764	0.4641	0.4314	0.4826	0.5215	0.4349	0.4787	0.3705	0.5147	0.5536	0.4507	0.6125	0.3342	0.5491	0.5297	0.2703	0.6568	0.6411	0.6753	0.4938	0.385	0.5923	0.2727	0.6766	0.4762	0.6621	0.6914	0.7193	0.5744	0.433	0.5923	0.187
CNN s Christiane Amanpour is warning that President Trump s rhetoric against the news media is encouraging dictators to beat up against members of the press. Provided by The Hill I mean look we have for instance in London this weekend the president of Turkey a U.S. ally. Recep Tayyip Erdo an is coming here. This is one of the key abusers of the press in his own country. I mean taking them to cour…	0.0796	0.36	0.3553	0.266	0.4138	0.1884	0.6757	0.4138	0.5262	0.3935	0.4655	0.5358	0.3847	0.5158	0.4646	0.6695	0.5174	0.6636	0.4717	0.4342	0.4486	0.5595	0.4763	0.4621	0.3813	0.5176	0.5138	0.4525	0.6058	0.3344	0.5534	0.4789	0.259	0.6982	0.6141	0.6546	0.473	0.407	0.5506	0.2422	0.6669	0.5195	0.7391	0.7098	0.7051	0.5646	0.423	0.5901	0.21
REUTERS Samrang Pring National Election Committee spokesman Dim Sovannarom attends a news conference in Phnom Penh REUTERS Samrang Pring National Election Committee spokesman Dim Sovannarom attends a news conference in Phnom Penh By Prak Chan Thul REUTERS Samrang Pring National Election Committee spokesman Dim Sovannarom attends a news conference in Phnom Penh Cambodia s National Election Committ…	0.059	0.3654	0.3406	0.2608	0.3904	0.1544	0.6587	0.3861	0.6004	0.3562	0.4432	0.5015	0.3449	0.5224	0.4684	0.6554	0.5935	0.6654	0.4634	0.4881	0.4214	0.5519	0.4418	0.4572	0.3576	0.5262	0.5611	0.4359	0.6068	0.3036	0.5497	0.508	0.2627	0.7145	0.6335	0.6314	0.4988	0.3953	0.5452	0.2589	0.6686	0.5534	0.6906	0.6947	0.7049	0.5539	0.44	0.605	0.1843
A Vietnamese court Monday rejected an appeal by a former politburo member Monday who is serving a 13-year corruption sentence for overseeing a loss-making investment as head of the country s largest oil firm. Dinh La Thang s graft conviction earlier this year stunned a public unused to seeing high-flying officials punished for misdeeds in the communist nation that is notorious for corruption. A h…	0.0609	0.3704	0.344	0.2609	0.3679	0.153	0.6428	0.4085	0.5605	0.3452	0.4446	0.5183	0.3511	0.5134	0.4652	0.673	0.5893	0.6477	0.4805	0.4823	0.4579	0.5688	0.4536	0.4378	0.3633	0.5152	0.5452	0.4467	0.5955	0.2943	0.5329	0.5282	0.2591	0.6875	0.6123	0.6357	0.4912	0.4206	0.5748	0.2471	0.6634	0.5137	0.6867	0.6999	0.6982	0.5419	0.4331	0.6006	0.1859
Provided by Business Insider Australia Chewie Beckett Qi ra and Han look to the skies in Solo. Though Phil Lord and Chris Miller were fired from Solo A Star Wars Story midway through production their fingerprints can still be felt on the movie. This according to co-writers Jon and Lawrence Kasdan who spoke with io9 at the film s press junket. We asked how Solo may have been different if Lord and …	0.0546	0.3648	0.3389	0.2577	0.3727	0.1894	0.6627	0.4406	0.5637	0.3896	0.444	0.5766	0.3606	0.5165	0.4475	0.6822	0.5471	0.6728	0.4728	0.4305	0.4911	0.5261	0.4451	0.4729	0.3791	0.5417	0.5187	0.4389	0.6154	0.3411	0.5001	0.4879	0.2543	0.7076	0.6148	0.6475	0.4956	0.4016	0.5978	0.2594	0.6766	0.4962	0.6775	0.7021	0.7446	0.5687	0.4222	0.6192	0.1657
ihikebc.com The Squamish River seen from the Ashlu Forest Service Road north of Squamish B.C. Squamish RCMP say a man from Kenya in his mid-20s is missing after his friends reported that he had fallen into the Squamish River early Sunday morning. Police say the group was camping in a location along the Ashlu Forest Service Road just north of Squamish. Around 1 a.m. PT Sunday police received a cal…	0.0474	0.3659	0.3509	0.2427	0.3391	0.169	0.7124	0.4387	0.5098	0.3296	0.4052	0.5474	0.4009	0.5072	0.4858	0.6544	0.5804	0.6408	0.4911	0.4463	0.4609	0.5466	0.426	0.4751	0.3669	0.5418	0.5273	0.4313	0.5969	0.3724	0.5384	0.4999	0.2772	0.7009	0.6239	0.6274	0.4998	0.4017	0.5867	0.2832	0.6725	0.5197	0.696	0.6965	0.7194	0.5666	0.4692	0.5982	0.1999
Manuel Balce Ceneta APA fast-growing type of charitable account gets big tax breaks but little oversight. The San Francisco Bay Area has rapidly become the richest region in the county the Census Bureau said last year that median household income was 96 777. It s a place where 100 000 Teslas are commonplace raw water goes for 37 a jug and injecting clients with the plasma of youth a gag on the te…	0.5271	0.235	0.0192	0.1962	0.2645	0.0985	0.4134	0.5852	0.7181	0.4258	0.5439	0.8634	0.2745	0.3015	0.6173	0.8445	0.6658	0.6181	0.708	0.4974	0.6245	0.528	0.4309	0.4481	0.4641	0.312	0.4929	0.2595	0.5307	0.2544	0.5919	0.4797	0.3708	0.5986	0.6313	0.8317	0.4271	0.4301	0.7557	0.1667	0.7697	0.4809	0.7619	0.8598	0.7107	0.5917	0.3036	0.819	0.1941
John Oliver spent the main part of this week s Last Week Tonight episode talking about Venezuela. Although the country is most famous for as Oliver put it giving the world oil seven Miss Universes six Miss Worlds and of course most importantly one Wilmer Valderrama who I like to think of as the Miss Universe of That 70s Show it is currently in the midst of a prolonged political crisis. As Oliver …	0.0354	0.3724	0.3558	0.2645	0.3729	0.1765	0.6618	0.4307	0.5673	0.3898	0.4462	0.5608	0.359	0.5117	0.4451	0.6741	0.5598	0.6622	0.4813	0.4437	0.4609	0.5338	0.4523	0.4603	0.367	0.5229	0.5198	0.44	0.6009	0.3324	0.5145	0.5013	0.2592	0.7027	0.6244	0.6367	0.4959	0.4065	0.5797	0.2624	0.6658	0.5199	0.6925	0.6978	0.7259	0.5705	0.4392	0.6061	0.1792
Australia is not prepared for a global economic downturn the chair of the peak body for company directors has said. Both major parties have promised billions of dollars in tax cuts for low to middle income earners and the Coalition wants to eventually abolish the 37 per cent tax rate. But Elizabeth Proust the chairman of the Australian Institute of Company Directors AICD said the Government shoul…	0.0755	0.3566	0.3331	0.2673	0.364	0.1546	0.6024	0.4413	0.5948	0.3845	0.4481	0.56	0.3397	0.4926	0.4866	0.703	0.608	0.6593	0.5482	0.4668	0.4453	0.5554	0.4292	0.4305	0.3786	0.4636	0.4696	0.4039	0.5793	0.3494	0.4875	0.5087	0.2695	0.7095	0.6069	0.6345	0.4777	0.4019	0.6305	0.2454	0.7046	0.5162	0.7373	0.7155	0.7654	0.5654	0.4402	0.7339	0.1878
South Sudan should not waste the opportunity of forthcoming peace talks even though an agreement to end its conflict has been violated several times by warring parties an international mediator said on Monday. Despite several agreements and ceasefires fighting has rumbled on in South Sudan with barely any break since civil war erupted at the end of 2013 just two years after independence. Troops l…	0.0755	0.3722	0.3695	0.2663	0.3634	0.1554	0.6576	0.4122	0.5715	0.371	0.4533	0.5428	0.3651	0.5037	0.443	0.6645	0.5817	0.6795	0.4899	0.4509	0.4321	0.5524	0.4457	0.4152	0.3582	0.5182	0.5359	0.4674	0.5803	0.3121	0.5397	0.5147	0.2766	0.6854	0.6035	0.6189	0.4962	0.3818	0.5442	0.2368	0.6394	0.515	0.6782	0.6703	0.7175	0.6	0.4365	0.6021	0.2023
Wisconsin Senate candidate Leah Vukmir scored a crucial victory at the state GOP convention on Saturday taking home the party s endorsement with 72 percent of the vote. It was a blow to Marine veteran and businessman Kevin Nicholson the top spender so far in the Republican primary field. Vukmir now has access to the state GOP s infrastructure including donor and voter rolls staffing and field off…	0.0778	0.3558	0.3243	0.2565	0.4206	0.165	0.6688	0.4161	0.5986	0.4003	0.4343	0.5531	0.3506	0.5022	0.5113	0.6216	0.5972	0.6539	0.5412	0.4971	0.3826	0.5729	0.4273	0.5376	0.378	0.5513	0.588	0.4656	0.5693	0.3004	0.5628	0.4985	0.2609	0.7269	0.6303	0.6264	0.521	0.4477	0.5754	0.2272	0.6853	0.466	0.6943	0.6958	0.6832	0.5771	0.4549	0.5598	0.192
Irreversibly closing North Korea s nuclear test site is an important step that could pave the way for progress at talks between U.S. President Donald Trump and North Korean leader Kim Jong Un U.N. Secretary-General Antonio Guterres said on Monday. REUTERS Leonhard Foeger U.N. Secretary-General Guterres arrives for a news conference in Vienna North Korea gave details on Saturday on the planned dis…	0.0915	0.3089	0.4888	0.224	0.3878	0.1795	0.6914	0.4258	0.5577	0.3722	0.4523	0.5327	0.3677	0.518	0.4561	0.6768	0.5694	0.6693	0.5004	0.4442	0.4324	0.5558	0.4542	0.4307	0.3743	0.5069	0.5142	0.4531	0.6014	0.3428	0.5351	0.4833	0.26	0.7193	0.6525	0.6315	0.4926	0.3968	0.5635	0.2505	0.6841	0.5044	0.7064	0.7035	0.6984	0.5625	0.4324	0.6012	0.187
REUTERS Ronen Zvulun U.S. marines take part in the dedication ceremony of the new U.S. embassy in Jerusalem JERUSALEM May 14 Reuters - The United States officially opened its embassy to Israel in Jerusalem on Monday fulfilling a pledge by President Donald Trump who has recognized the holy city as the Israeli capital. Today we open the United States embassy in Jerusalem Israel U.S. ambassador to I…	0.1131	0.4914	0.4208	0.2597	0.4075	0.181	0.6456	0.4691	0.5555	0.3566	0.4827	0.5417	0.4626	0.4891	0.4322	0.6312	0.6142	0.6841	0.5149	0.4632	0.4499	0.5589	0.4402	0.4213	0.3703	0.5167	0.5157	0.4361	0.6049	0.3344	0.5186	0.5037	0.2535	0.6996	0.6363	0.6361	0.5014	0.4112	0.5893	0.2343	0.6452	0.5036	0.6952	0.7187	0.6893	0.5612	0.4619	0.5951	0.1927
Provided by The Star Online PUTRAJAYA Prime Minister Tun Dr Mahathir Mohamad has arrived to chair a meeting with ministry secretaries-general to explain the functions and roles of the new government on Monday May 14 . He was seen arriving in a black Proton Perdana at 9.10am at the Yayasan Perdana Leadership Foundation here. Earlier the Chief Secretary to the Government Tan Sri Dr Ali Hamsa s offi…	0.0305	0.3762	0.3667	0.2663	0.3683	0.1604	0.6486	0.4003	0.576	0.3475	0.4514	0.4902	0.3567	0.5278	0.4489	0.6878	0.5647	0.6521	0.4484	0.4971	0.4661	0.5564	0.4297	0.4303	0.3712	0.4967	0.503	0.4602	0.5959	0.364	0.5286	0.4911	0.2537	0.7063	0.6588	0.65	0.5141	0.4059	0.5612	0.2373	0.6739	0.5133	0.6889	0.6972	0.7158	0.5731	0.4267	0.603	0.1826
SEOUL May 14 Yonhap -- South Korea will host a series of investor relations IR sessions in Japan this week in a bid to attract more investment from the neighboring country the trade ministry said Monday. Led by Kim Young-sam deputy minister for trade and investment a South Korean delegation will meet with Japanese entrepreneurs in Tokyo on Tuesday and Wednesday to urge them to invest more in Asia…	0.0798	0.3311	0.4372	0.2303	0.3522	0.1514	0.6042	0.4261	0.5455	0.3694	0.4432	0.5513	0.358	0.5051	0.4653	0.7057	0.627	0.6403	0.4964	0.459	0.4443	0.5664	0.4001	0.4427	0.3798	0.5025	0.5158	0.4336	0.5744	0.3117	0.5079	0.5172	0.2826	0.6846	0.6083	0.6444	0.5003	0.4519	0.5452	0.2037	0.5984	0.5276	0.6772	0.6721	0.7381	0.6151	0.417	0.5655	0.1799
By Roberta Rampton and Karen Freifeld President Donald Trump on Monday defended his decision to revisit penalties for Chinese company ZTE Corp for flouting U.S. sanctions on trade with Iran saying the telecom maker is a big buyer for U.S. suppliers. Trump known for his fiery rhetoric against Chinese trade practices he says hurt U.S. jobs faced backlash from both Republican and Democratic lawmaker…	0.2772	0.2811	0.3887	0.3604	0.4999	0.1205	0.2273	0.5398	0.1556	0.4467	0.3198	0.4615	0.4114	0.6638	0.437	0.5074	0.5723	0.6263	0.5268	0.476	0.3806	0.5844	0.5739	0.369	0.3578	0.5128	0.5366	0.4182	0.7704	0.3308	0.4915	0.3361	0.3147	0.5924	0.6974	0.7316	0.4672	0.4042	0.6025	0.1393	0.788	0.5357	0.6342	0.633	0.5475	0.5989	0.6527	0.647	0.2009
Provided by Khaleej Times Iranian team of experts in Qatar proves Doha s ties with militias Qatar on Sunday received an Iranian delegation comprising 70 experts and businessmen from both government and private sectors of Iran it was reported. The news comes after US security investigations found that Doha had established links with a number of Iran-sponsored militias in the Middles East many of t…	0.0958	0.3599	0.3948	0.3605	0.3778	0.1768	0.705	0.4311	0.5398	0.3681	0.4393	0.5238	0.3651	0.5124	0.4296	0.6578	0.5755	0.6309	0.5195	0.4539	0.4413	0.5632	0.4602	0.4302	0.3759	0.4923	0.5268	0.4517	0.6072	0.3161	0.5631	0.4712	0.2573	0.6768	0.6078	0.6507	0.4986	0.4296	0.5322	0.2118	0.6556	0.5469	0.7008	0.6887	0.7259	0.5595	0.4164	0.602	0.1795
China s central bank will maintain its neutral monetary policy and keep liquidity and credit growth largely steady while keeping the yuan currency basically stable it said on Friday. The central bank s surprising cut in reserve requirement ratios RRR on April 17 and growing fears of a trade war with the United States have fanned market expectations of looser policy to support the economy. REUTERS…	0.0785	0.3576	0.3426	0.2739	0.348	0.1378	0.5617	0.449	0.527	0.3767	0.4322	0.5835	0.344	0.4912	0.4706	0.6733	0.6398	0.6327	0.5203	0.4677	0.472	0.5621	0.4093	0.4616	0.3789	0.4896	0.5092	0.4194	0.5448	0.2947	0.527	0.5633	0.3042	0.6952	0.5763	0.6193	0.4947	0.4361	0.5838	0.2831	0.6233	0.4945	0.7593	0.7252	0.6592	0.56	0.4085	0.5816	0.2219
Provided by The Press Association What the papers say - May 14 A security warning by the head of MI5 and the death of Dame Tessa Jowell feature prominently on the front pages on Monday. The Daily Telegraph reports that the MI5 s director general is due to appeal to European leaders not to put their shared strength at risk by weakening security and intelligence-sharing after Brexit. The paper says…	0.0961	0.3642	0.3309	0.2649	0.37	0.2042	0.6523	0.4006	0.5047	0.3703	0.4569	0.5515	0.3392	0.5008	0.4748	0.6823	0.586	0.6852	0.4593	0.4403	0.4471	0.5347	0.4282	0.4328	0.3883	0.5245	0.5379	0.4592	0.6409	0.2806	0.541	0.5035	0.2606	0.7085	0.6329	0.6301	0.5335	0.4407	0.5677	0.239	0.7019	0.5184	0.6811	0.6978	0.6538	0.5443	0.4603	0.5959	0.2165
New Armenian premier Nikol Pashinyan on Monday assured Russia s Vladimir Putin that Yerevan s ties with Moscow will remain close following his rise to power on the back of mass anti-government protests. Pashinyan met the Russian president on the sidelines of the Eurasian Economic Summit in Sochi. It was his first meeting with a foreign leader since being elected prime minister last week. I can as…	0.0762	0.3692	0.3652	0.277	0.3816	0.1552	0.6567	0.3666	0.5582	0.3738	0.4879	0.4982	0.337	0.508	0.4476	0.6967	0.5843	0.7214	0.4118	0.4537	0.4354	0.5881	0.4418	0.5069	0.3686	0.5111	0.5252	0.456	0.5782	0.3504	0.5315	0.5375	0.2697	0.7595	0.678	0.6437	0.5353	0.412	0.5393	0.2606	0.6488	0.5369	0.6329	0.6615	0.6915	0.5813	0.4076	0.6542	0.163
Democrats will force a Senate vote on Wednesday on a bill that would save the Federal Communication Commission s FCC net neutrality rules from repeal. Senate Democrats filed a discharge petition on the bill last week starting the clock on the long-shot effort to preserve the Obama-era consumer protections. The legislation introduced by Sen. Ed Markey D-Mass. would use authority under the Congress…	0.049	0.3634	0.3327	0.2559	0.4238	0.1715	0.6708	0.429	0.6137	0.4165	0.3713	0.5441	0.3587	0.5253	0.4678	0.6675	0.6235	0.6741	0.5426	0.4787	0.3841	0.5794	0.4251	0.449	0.3515	0.5093	0.522	0.4327	0.57	0.3292	0.5065	0.4907	0.227	0.7309	0.6489	0.6329	0.4983	0.39	0.5631	0.2863	0.7104	0.5293	0.6503	0.6892	0.753	0.5963	0.4906	0.6251	0.1948
Provided by Independent Media PHOTO Supplied by Untu CAPE TOWN - The United National Transport Union Untu has appealed to the public to take greater care at railway crossings this after four more people died when a car they were traveling in collided with a train at the R500 and Carletonville crossing in Magaliesburg near Krugersdorp at the weekend. According to Untu general secretary Steve Harri…	0.0555	0.369	0.3459	0.2562	0.3511	0.1642	0.6748	0.4379	0.546	0.3747	0.4377	0.554	0.36	0.5024	0.457	0.6845	0.5954	0.6646	0.4968	0.4403	0.4606	0.5529	0.43	0.4532	0.3537	0.5351	0.5184	0.4581	0.6188	0.3503	0.5525	0.4946	0.2479	0.6864	0.6433	0.6082	0.4966	0.3886	0.5409	0.2443	0.6766	0.5175	0.6862	0.6792	0.7016	0.5797	0.4674	0.6176	0.1832
China s southern city of Shenzhen gave the green light to tech giant Tencent Holdings to test its self-driving car on some public roads as the country seeks to bolster its position in the global race for autonomous vehicle technology. Tencent obtained a license plate for its self-driving car from the Shenzhen Transport Bureau state news agency Xinhua said on Monday. It follows Beijing move in Apr…	0.0459	0.3643	0.3658	0.2678	0.3643	0.157	0.6048	0.4414	0.5035	0.3773	0.4253	0.5406	0.3625	0.5275	0.4378	0.6606	0.6159	0.6569	0.4833	0.4573	0.4632	0.5575	0.4363	0.4622	0.3462	0.5201	0.5453	0.441	0.5904	0.3033	0.5812	0.5184	0.237	0.7286	0.6411	0.6221	0.5125	0.3973	0.5655	0.279	0.6548	0.4984	0.6867	0.7105	0.7228	0.5443	0.3884	0.6091	0.1805
Britons kidnapped in Congo The two Brits who were kidnapped during a trip to a gorilla sanctuary in Congo have been named as Bethan Davies and Robert Jesty. The pair were freed after being kidnapped on Friday and have said they are very relieved to have been released unharmed. They released a statement on Sunday saying We are very relieved that there has been a positive outcome to the kidnapping …	0.0521	0.3768	0.3528	0.2589	0.3609	0.1733	0.6845	0.4242	0.5337	0.365	0.4302	0.5407	0.3663	0.5074	0.4653	0.6816	0.585	0.6653	0.4862	0.4463	0.4341	0.5477	0.4207	0.4479	0.3667	0.5305	0.529	0.482	0.601	0.3038	0.5291	0.4977	0.2536	0.6879	0.6347	0.6347	0.5139	0.4068	0.5712	0.2313	0.6723	0.4968	0.6822	0.6871	0.704	0.5704	0.4381	0.6095	0.1779
With less than a week until Meghan Markle weds Prince Harry at St. George s Chapel on the grounds of Windsor Castle it s understandable that she d be suffering from pre-wedding jitters but the source of her anxiety is worrying royal watchers who have commended the former actress for adapting so quickly to royal life. But today s news that her father Thomas Markle has backed out of the wedding ami…	0.1172	0.3493	0.2948	0.2407	0.2971	0.6316	0.5803	0.3404	0.5364	0.3777	0.4678	0.4997	0.3282	0.5331	0.4552	0.6571	0.6198	0.6742	0.5254	0.4639	0.4372	0.5543	0.4696	0.4361	0.364	0.499	0.5013	0.4463	0.5985	0.3371	0.5204	0.4986	0.2529	0.7009	0.6249	0.6419	0.4921	0.413	0.5682	0.2336	0.6729	0.507	0.6982	0.7101	0.7184	0.5585	0.4198	0.6022	0.1752
In the month since John Cena and his former fiancee Nikki Bella announced they were going their separate ways there have been rumors about what prompted the split and what life is like for the now-single WWE stars. But Cena is ready to put the rumors to rest. During a visit to TODAY Monday the wrestler and actor got candid about what happened what he s doing now and what he wants for the future. …	0.0921	0.3594	0.3237	0.2515	0.3658	0.2072	0.6657	0.4449	0.5729	0.3923	0.432	0.5827	0.3711	0.5147	0.458	0.6726	0.5304	0.681	0.4646	0.4311	0.4975	0.5214	0.4488	0.4765	0.3752	0.5488	0.521	0.4593	0.6231	0.3341	0.4865	0.4937	0.2571	0.6936	0.618	0.6455	0.4953	0.4091	0.5886	0.2498	0.6877	0.5042	0.6662	0.7129	0.7266	0.564	0.4239	0.6249	0.1745
WASHINGTON Texas U.S. Sen. Ted Cruz penned an op-ed for The Jerusalem Post Monday applauding President Donald Trump s decision to move the U.S. Embassy to Jerusalem recognizing the divided city as the capital of Israel. Cruz has long advocated for the United States to move its embassy to Jerusalem and was among several U.S. political leaders attending the opening celebration which has been the fo…	0.1561	0.4761	0.4021	0.2592	0.4384	0.1908	0.6467	0.4754	0.5627	0.3738	0.4846	0.5276	0.4889	0.4949	0.419	0.6078	0.5965	0.6895	0.5068	0.4651	0.4318	0.5515	0.4528	0.4517	0.38	0.5294	0.5033	0.4328	0.6042	0.3321	0.5446	0.5005	0.2516	0.6849	0.6388	0.6291	0.4762	0.443	0.5838	0.2218	0.6308	0.5037	0.6734	0.707	0.7216	0.5701	0.4796	0.5736	0.2033
Provided by Business Insider israeli air force blue flag israel The Aviationist Russia on Friday reportedly declined to export its advanced S-300 missile defense system to Syria. A bunch of Syrian air defenses reportedly were destroyed by Israel on Wednesday but Russia still declined. The developments indicate Russia may have turned its back on protecting Iranians who were the targets of the Isra…	0.1852	0.4724	0.4189	0.3785	0.3305	0.1499	0.7804	0.2604	0.4855	0.5487	0.4581	0.5974	0.2923	0.4819	0.3988	0.5338	0.6363	0.7506	0.4874	0.5034	0.5845	0.5746	0.4385	0.4122	0.3963	0.5456	0.6082	0.244	0.5014	0.4232	0.394	0.5403	0.1678	0.7129	0.7395	0.5801	0.5089	0.4937	0.6925	0.1385	0.5747	0.5506	0.6613	0.7073	0.7456	0.6403	0.4082	0.5925	0.216
EPA About 2 700 people were injured Palestinian officials said Israeli PM Benjamin Netanyahu has said his military was acting in self defence during violence on the Gaza border that left dozens of Palestinians dead. Some 55 were killed and 2 700 wounded by Israeli troops Palestinian officials said on the deadliest day of violence since the 2014 Gaza war. The Palestinian Authority s leader condemn…	0.191	0.5667	0.4266	0.2354	0.3768	0.1711	0.6614	0.467	0.5391	0.3511	0.4187	0.5575	0.309	0.4965	0.4568	0.6561	0.6106	0.6782	0.5031	0.4592	0.4529	0.5591	0.4399	0.4251	0.3642	0.538	0.5134	0.4628	0.623	0.3124	0.5214	0.5049	0.2883	0.6872	0.5946	0.6564	0.48	0.3744	0.5472	0.2948	0.7158	0.4962	0.6961	0.678	0.6432	0.549	0.4273	0.5847	0.2002
Submitted by Mike Leclair Gatineau resident M lanie Bergeron McAndrew centre is stuck in Greece after she was suddenly diagnosed with a rare neurological disorder. A Gatineau woman who went to Greece for a martial arts convention is now unable to come home after being diagnosed with Guillain-Barr Syndrome a rare neurological disorder. M lanie Bergeron McAndrew and her karate classmates from the M…	0.0485	0.3686	0.3456	0.2563	0.3632	0.1867	0.6748	0.4308	0.5497	0.3825	0.4385	0.5531	0.3607	0.508	0.4569	0.6794	0.565	0.6636	0.4976	0.442	0.4722	0.5539	0.4409	0.4517	0.3671	0.5215	0.5256	0.4684	0.6118	0.3214	0.4999	0.488	0.2449	0.7037	0.6756	0.6452	0.5467	0.3951	0.55	0.221	0.7043	0.5237	0.6952	0.7167	0.7246	0.5653	0.4212	0.5952	0.1772
Getty Images Maurizio Sarri has reportedly told Chelsea he wants Gonzalo Higuain to become the club s new No 9 if he is to take charge at Stamford Bridge. Napoli boss Sarri is the leading candidate to succeed Antonio Conte at Chelsea with Antonio Conte expected to confirm his exit from the club shortly after Saturday s FA Cup final against Manchester United. Sarri has confirmed his Napoli deal co…	0.031	0.3715	0.3618	0.267	0.3795	0.1781	0.672	0.4272	0.5502	0.3755	0.4519	0.5476	0.3601	0.5167	0.4592	0.6746	0.5857	0.666	0.4798	0.4494	0.4515	0.5477	0.4438	0.4491	0.3699	0.5317	0.5315	0.4438	0.6039	0.3294	0.5397	0.4925	0.2568	0.7103	0.629	0.6408	0.4925	0.4132	0.5726	0.2478	0.6723	0.5044	0.6848	0.7022	0.7076	0.5696	0.4174	0.6038	0.1833
Provided by The Hill Sen. Dan Sullivan R-Alaska called on White House aide Kelly Sadler to show some respect and apologize after she mocked Sen. John McCain s R-Ariz. brain cancer diagnosis. Sullivan was responding to a report from The Hill on Thursday describing how Sadler brushed off McCain s opposition to President Trump s CIA nominee by saying It doesn t matter he s dying anyway. As to the Wh…	0.0889	0.3516	0.3284	0.2461	0.4608	0.2355	0.6781	0.4073	0.5594	0.4638	0.2712	0.4475	0.4144	0.4715	0.4708	0.6992	0.4074	0.6776	0.4765	0.403	0.5145	0.6552	0.2886	0.3469	0.3096	0.4556	0.5515	0.3889	0.6065	0.2905	0.5569	0.5353	0.268	0.7137	0.5954	0.6307	0.4891	0.4178	0.5777	0.2548	0.6511	0.5093	0.6719	0.6867	0.6916	0.5549	0.4585	0.5996	0.1758
Conservative commentator and American Conservative Union Chairman Matt Schlapp referred to Kelly Sadler as a little bit of a victim during an interview on CNN about the White House aide s comments first reported by The Hill mocking Sen. John McCain s R-Ariz. deteriorating health during a staff meeting. Kelly is my friend. I feel bad she is going through this. She immediately called to apologize. …	0.1197	0.3392	0.32	0.2495	0.4897	0.2304	0.6912	0.4278	0.5497	0.4782	0.2839	0.4428	0.4255	0.4631	0.4834	0.7043	0.3791	0.6788	0.4963	0.3953	0.5233	0.6457	0.3373	0.3506	0.3369	0.4748	0.5184	0.4012	0.5988	0.3205	0.5464	0.5156	0.2625	0.7127	0.621	0.6372	0.5032	0.4133	0.5748	0.2453	0.6572	0.5193	0.7044	0.7081	0.7043	0.5565	0.4219	0.6169	0.1676
From wild child to the armed forces there are many facets to Prince Harry and he is more than happy to embrace them all And so does his future wife Meghan Markle. While the American actress may be used to the humanitarian Prince our favourite incarnation has to be Prince Harry s glory days when he had a major bad boy streak. Obsessed with the royals Like our Facebook page Now To Love Royals for t…	0.1217	0.3509	0.2889	0.2325	0.303	0.4784	0.6204	0.3942	0.5492	0.4312	0.4967	0.5086	0.3254	0.5256	0.4008	0.6655	0.5892	0.6455	0.4514	0.4345	0.4391	0.5416	0.4416	0.4681	0.3691	0.5263	0.5477	0.4137	0.6192	0.3236	0.5639	0.4768	0.2494	0.725	0.6062	0.6649	0.4689	0.3992	0.5593	0.2505	0.6916	0.4853	0.6878	0.7361	0.7428	0.5675	0.4187	0.5897	0.1849
By Jon Herskovitz Illinois Governor Bruce Rauner said on Monday he is seeking to reinstate the death penalty for mass murder and killing a police officer a move that comes when capital punishment nationwide is at lows not seen for about a quarter century. Rauner a Republican said it would bolster public safety adding defendants in death penalty cases would be tried using a higher standard for det…	0.1007	0.3628	0.3249	0.2537	0.3692	0.157	0.6759	0.4446	0.5546	0.3492	0.4339	0.5689	0.3902	0.5119	0.4886	0.6499	0.5953	0.6576	0.5407	0.4599	0.4333	0.5792	0.4929	0.4192	0.3374	0.5337	0.5046	0.436	0.5978	0.305	0.5263	0.5303	0.266	0.6907	0.6152	0.6509	0.5108	0.4109	0.5876	0.2222	0.6725	0.4755	0.6751	0.6892	0.6925	0.582	0.4917	0.5749	0.2187
AP Pierre Nkurunziza on the campaign trail earlier this month. Millions of voters in Burundi will go to the polls this week in a referendum that could allow president Pierre Nkurunziza to stay in power until 2034. After a campaign marked by allegations of widespread human rights abuses and hate speech members of Burundi s divided and weakened opposition see little chance of any serious resistance…	0.18	0.3545	0.3007	0.2563	0.3469	0.1272	0.637	0.3839	0.5915	0.3565	0.4266	0.5385	0.3627	0.5157	0.4629	0.6616	0.5657	0.6911	0.4406	0.4955	0.3956	0.5514	0.4761	0.4315	0.3345	0.5177	0.5824	0.479	0.558	0.2396	0.5519	0.5314	0.2874	0.6855	0.621	0.6165	0.5117	0.3806	0.5434	0.2727	0.6444	0.5528	0.7159	0.6684	0.7053	0.5715	0.4189	0.6217	0.2133
Provided by Business Insider Inc 10 were wounded in a suicide attack commited at a police headquarters in Surabaya Indonesia. The attack was carried out by a family of five who rode in on motorbikes. The attack followed three suicide bombings targeting churches in Surabaya on Sunday that killed at least 13 and injured many more. The family of six who launched Sunday s suicide attacks reportedly t…	0.1352	0.3759	0.3	0.2381	0.25	0.1594	0.8086	0.3568	0.3934	0.2673	0.2928	0.4979	0.4982	0.4901	0.5068	0.5616	0.5313	0.6879	0.5089	0.4714	0.2897	0.4098	0.4013	0.525	0.4681	0.1878	0.5443	0.4666	0.5892	0.2206	0.399	0.5616	0.1807	0.6404	0.668	0.6343	0.4345	0.487	0.5465	0.2216	0.7345	0.4704	0.6701	0.7027	0.6447	0.5578	0.3714	0.6025	0.1784
BBC Officials said many people died as their homes collapsed due to the storm At least 39 people have died in fierce dust storms across four Indian states since Sunday evening with officials warning of more bad weather to come. High-speed winds and lightning devastated many villages bringing down homes and leaving dozens injured. The northern state of Uttar Pradesh reported the highest death toll…	0.0827	0.3764	0.3404	0.2522	0.3363	0.1552	0.6667	0.4155	0.5369	0.3622	0.4286	0.5174	0.3489	0.4951	0.464	0.6544	0.5821	0.6598	0.4947	0.4284	0.4682	0.5389	0.4185	0.4494	0.366	0.5435	0.4844	0.5012	0.549	0.3312	0.532	0.473	0.2427	0.6649	0.6357	0.6527	0.5009	0.4387	0.5373	0.2264	0.7169	0.5206	0.6641	0.6852	0.6656	0.55	0.4683	0.62	0.1989
Provided by AFP Guatemala whose President Jimmy Morales is seen here alongside Washington s UN ambassador Nikki Haley in February 2018 is one of two countries that have mirrored the US embassy move from Tel Aviv to Jerusalem US President Donald Trump s decision to move the US embassy from Tel Aviv to Jerusalem enraging Palestinians has left several Latin American countries pondering whether to fo…	0.2643	0.5277	0.4258	0.273	0.4333	0.1796	0.5604	0.486	0.5825	0.3205	0.5543	0.5311	0.6671	0.4777	0.3755	0.6062	0.6177	0.7482	0.5087	0.4624	0.4212	0.5405	0.4471	0.3776	0.3624	0.5393	0.4476	0.484	0.6309	0.3142	0.5503	0.5178	0.2521	0.6986	0.6403	0.6436	0.5132	0.4506	0.5573	0.2384	0.5902	0.5261	0.7003	0.7182	0.6865	0.5574	0.4474	0.5816	0.1715
The father of one of two British medics kidnapped in the Democratic Republic of Congo spoke of his relief last night as the pair prepared to return home. Bethan Davies and Robert Jesty emerged terrified and shaking from the bush more than 48 hours after they were kidnapped in an armed ambushed which left their ranger dead rescuers have revealed. Speaking outside the family s 1.1 million home in W…	0.0842	0.3726	0.3322	0.2482	0.3429	0.1934	0.6862	0.4243	0.5294	0.3531	0.4176	0.5548	0.3546	0.5106	0.4615	0.6828	0.5676	0.6599	0.4769	0.4429	0.4536	0.5399	0.419	0.4478	0.3758	0.5334	0.5234	0.4866	0.6277	0.3244	0.509	0.4833	0.2498	0.6716	0.6477	0.6368	0.5192	0.4205	0.5681	0.2456	0.6826	0.5072	0.6727	0.6981	0.7033	0.5632	0.4399	0.6153	0.1763
Zhang Peng LightRocket via Getty Images A smartphone shows the app of Chinese ride-hailing firm Didi Chuxing. Didi Chuxing the China-based ride-hailing service that bought rival Uber s China business last year has been approved to test autonomous vehicles on public roads in California the latest to join the growing list of companies working on self-driving vehicles in the state. As of May 10 53 c…	0.0404	0.366	0.3594	0.2662	0.3692	0.1586	0.6239	0.4438	0.5203	0.3793	0.4394	0.5545	0.3536	0.5144	0.448	0.6777	0.6154	0.6498	0.4972	0.4542	0.4676	0.561	0.4414	0.4522	0.3603	0.5113	0.5386	0.433	0.5999	0.297	0.5682	0.4977	0.2388	0.7207	0.6462	0.6327	0.5116	0.407	0.5714	0.2713	0.6595	0.4985	0.6862	0.7014	0.7088	0.5555	0.4276	0.6109	0.1715
June 6th will mark the one year anniversary of the U.S. House of Representatives unanimously passing The Iraq and Syria Genocide Emergency Relief and Accountability Act which would provide U.S. funding directly to Christians in Syria and Iraq impacted by the genocide committed by the Islamic State ISIS . It would also ensure that evidence is collected for prosecuting the perpetrators of these cri…	0.1421	0.3677	0.3358	0.2859	0.353	0.1635	0.6656	0.4073	0.5777	0.3974	0.4572	0.5959	0.4138	0.4801	0.4132	0.6377	0.557	0.6566	0.4746	0.4378	0.4167	0.5215	0.4691	0.4262	0.3701	0.4665	0.5509	0.4825	0.5958	0.2953	0.5095	0.5248	0.2708	0.6787	0.5956	0.6178	0.4731	0.4181	0.5148	0.2413	0.6619	0.5064	0.6551	0.6687	0.6954	0.559	0.4654	0.6121	0.1965
Provided by Independent Media Melissa Knapp Avi and David Bronstein protest outside of Trump International Hotel against the new US Embassy opening in Jerusalem in Washington. Picture Leah Millis Reuters Washington - Dozens of chanting singing Jewish demonstrators blocked a major Washington thoroughfare on Monday to denounce President Donald Trump s order moving the US Embassy to Jerusalem and Is…	0.211	0.5597	0.44	0.2441	0.4534	0.1911	0.6379	0.5021	0.5463	0.3287	0.4782	0.5184	0.4756	0.4912	0.439	0.6166	0.5952	0.7126	0.5067	0.4625	0.4152	0.5673	0.435	0.426	0.3813	0.5373	0.4666	0.4969	0.6934	0.3178	0.5625	0.4807	0.2795	0.6962	0.6175	0.7116	0.4988	0.4375	0.5339	0.2971	0.6793	0.4987	0.7493	0.6939	0.7122	0.5536	0.436	0.6136	0.1832
Provided by Independent Media Knowledge Musona in action for KV Oostende. Photo Sebastien Nogier EPA DURBAN Former Kaizer Chiefs forward Knowledge Musona is in talks with Standard Liege in Belgium. Musona is currently contracted to KV Oostende in Belgium. His agent Mike Makaab of ProSport International is currently in Belgium where he is busy negotiating with Liege. Independent Media learned from…	0.0426	0.3675	0.3614	0.2724	0.3727	0.1798	0.6638	0.4353	0.5548	0.3776	0.4469	0.556	0.3598	0.5202	0.462	0.6869	0.5756	0.6699	0.4759	0.4432	0.4523	0.544	0.4433	0.4493	0.3733	0.5352	0.5285	0.4379	0.6031	0.3298	0.5274	0.484	0.2522	0.7056	0.6214	0.6497	0.4883	0.4022	0.5723	0.2431	0.6781	0.503	0.6839	0.7071	0.7316	0.5753	0.4291	0.6024	0.1749
Demian Barrios has barely slept since Hawaii s Kilauea volcano started erupting on May 3. The lifelong volcano enthusiast who describes himself as a lava chaser has been running after every open fissure along the erupting volcano every day for the last 11 days. As a new fissure broke open and spewed rocks into the air on Sunday Barrios a professional photographer was live streaming the action fro…	0.1051	0.3629	0.318	0.2492	0.3403	0.18	0.6677	0.4581	0.5641	0.4081	0.445	0.6096	0.3494	0.4854	0.4666	0.6683	0.558	0.6763	0.4775	0.4359	0.515	0.5123	0.4237	0.4885	0.3747	0.5709	0.5012	0.48	0.6441	0.3512	0.5057	0.4784	0.2633	0.6513	0.618	0.6214	0.489	0.3957	0.5642	0.2574	0.7181	0.5317	0.6433	0.7117	0.6993	0.5593	0.4024	0.5977	0.1971
Replay Video UP NEXT Olympic Luger Chris Mazdzer Gets Surprise From Mila Kunis Olympic luger Chris Mazdzer made history at the 2018 Winter Olympics when he captured the first luge medal of any kind in U.S. history and his welcome home was just as sweet. Following his silver medal win in PyeongChang South Korea the 29-year-old athlete sat down with Megyn Kelly on Tuesday February 20 who had a spec…	0.1554	0.3418	0.3076	0.2377	0.3518	0.2049	0.6655	0.4472	0.5587	0.387	0.435	0.6016	0.3637	0.4941	0.4619	0.6824	0.5423	0.6696	0.4486	0.4245	0.5312	0.5122	0.4369	0.5037	0.3925	0.5894	0.5233	0.4516	0.6381	0.3128	0.5125	0.4708	0.2612	0.668	0.6209	0.6459	0.4782	0.4107	0.5602	0.2213	0.6788	0.4878	0.6749	0.703	0.7259	0.5627	0.3869	0.6167	0.1857
We re nearly there OnePlus fans the OnePlus 6 will be unveiled in London on Wednesday but you shouldn t expect any real surprises. That s because Amazon Germany listed two versions of the phone over the weekend revealing many of the phone s remaining secrets. We ve got official press renders for the phone as well as pricing details and a release date for Germany and Europe. Provided by BGR Amazon…	0.0407	0.3693	0.3526	0.2671	0.3655	0.1773	0.6606	0.4326	0.5528	0.372	0.444	0.5661	0.3577	0.5109	0.4653	0.6853	0.5802	0.6664	0.4759	0.4382	0.4673	0.5407	0.4277	0.4579	0.3781	0.5363	0.5289	0.4468	0.6072	0.3355	0.5309	0.4937	0.2623	0.7006	0.6211	0.6547	0.49	0.4159	0.5771	0.2599	0.6764	0.4956	0.6844	0.706	0.7089	0.5731	0.4431	0.6111	0.1915
Provided by Allure Media Pty Ltd The eruption at Kilauea volcano on Hawaii s Big Island has technically been going on for over 30 years but became a problem in recent weeks when a collapse on its eastern flank started draining its lava lake into surrounding parts of the island. It s continued to get worse since then and as of Sunday CBS reported a total of 17 active volcanic fissures have opened …	0.0977	0.3636	0.3314	0.2507	0.3397	0.1626	0.6628	0.4392	0.5387	0.3839	0.4391	0.5928	0.3524	0.4787	0.4729	0.67	0.5964	0.6586	0.4991	0.4395	0.4899	0.5497	0.4104	0.4559	0.3733	0.5667	0.4855	0.4694	0.6297	0.3371	0.531	0.5002	0.2728	0.6371	0.6184	0.6095	0.4722	0.4013	0.5542	0.2459	0.6949	0.5273	0.6409	0.6897	0.6533	0.5564	0.409	0.5743	0.2104
By Ed Stoddard A suspected explosive device was discovered on Sunday in a mosque near the South African port city of Durban where a fatal knife attack occurred last week police said. South Africa is racked by violent crime and social strife rooted in poverty and glaring income disparities but it is seldom associated with the Islamist militancy seen on other parts of the continent. The bomb squad …	0.0459	0.3741	0.3532	0.2474	0.3405	0.1655	0.7242	0.4264	0.4966	0.3312	0.4051	0.5338	0.3963	0.5125	0.4704	0.6575	0.5799	0.6506	0.4883	0.4494	0.4278	0.5429	0.4278	0.4581	0.3708	0.5144	0.5253	0.4255	0.5819	0.3443	0.5402	0.4904	0.2634	0.725	0.6251	0.6297	0.5001	0.3934	0.5765	0.2611	0.6529	0.5352	0.7027	0.6948	0.7373	0.5783	0.4528	0.6159	0.1844
True to his startup s name Revolution Precrafted Robbie Antonio believes that he s starting a revolution with his property business. His startup mixes prefab homes and luxury branding to revolutionize the real estate industry not just in the Philippines but also around the world. Its innovativeness has made it the first startup in the Philippines to achieve unicorn status a term used to describe …	0.2131	0.3278	0.2685	0.2602	0.3252	0.157	0.5194	0.4768	0.5472	0.387	0.4624	0.678	0.3673	0.4347	0.4774	0.7162	0.5726	0.6508	0.5048	0.4361	0.5665	0.5107	0.4183	0.504	0.4376	0.4917	0.4703	0.4325	0.6242	0.2912	0.4961	0.4811	0.2864	0.6922	0.5939	0.6499	0.4463	0.4459	0.605	0.3013	0.6757	0.5074	0.6754	0.7476	0.6969	0.5719	0.4285	0.6087	0.1496
Carro an automotive classifieds service and car financing startup based in Singapore has closed a 60 million Series B round to scale its business in Southeast Asia. The deal was co-led by SoftBank Ventures Korea Insignia Ventures -- the firm from ex-Sequoia Asia partner Yinglan Tan -- and Facebook co-founder Eduardo Saverin s B Capital Group. Other participants include IDG Ventures India founder …	0.0888	0.3569	0.3404	0.2639	0.337	0.1474	0.5976	0.4392	0.5433	0.3532	0.4457	0.5833	0.3671	0.4603	0.4839	0.6994	0.6266	0.6309	0.5219	0.4707	0.4747	0.5577	0.3926	0.454	0.4196	0.4519	0.4965	0.4277	0.5577	0.2537	0.5323	0.4956	0.273	0.6898	0.6213	0.6512	0.4547	0.4541	0.5821	0.2517	0.6543	0.4885	0.7016	0.718	0.6769	0.5774	0.4269	0.5919	0.1798
Iran s foreign minister was in Moscow on Monday as Russia tries to keep the Iran nuclear deal alive in the wake of Washington s pull-out pushing it into rare cooperation with Europe. Iranian state television Irib broadcasted images of Mohammad Javad Zarif in Moscow saying he had arrived in Russia at 4am 01 00 GMT on Monday and was due to meet Russian foreign minister Sergei Lavrov. A Russian fore…	0.1899	0.325	0.4328	0.4811	0.3886	0.1834	0.7155	0.4158	0.493	0.3632	0.4871	0.4937	0.3672	0.5029	0.4677	0.7018	0.6308	0.7266	0.4473	0.4237	0.4678	0.62	0.4358	0.5449	0.3651	0.4876	0.5133	0.5164	0.5985	0.3426	0.525	0.571	0.2844	0.8011	0.7093	0.6392	0.527	0.3888	0.5306	0.2584	0.6603	0.4762	0.5958	0.6555	0.6634	0.6106	0.4196	0.6485	0.1544
Bloomberg Bloomberg South African Government Seizes Control of North West Province Bloomberg -- South Africa s government seized control of North West province as a way to force out Premier Supra Mahumapelo from his post after weeks of violent protests in the region. The move may help President Cyril Ramaphosa to strengthen his grip over the ruling African National Congress after he won control o…	0.0791	0.3564	0.3688	0.2467	0.3674	0.1548	0.6629	0.4086	0.5689	0.3612	0.4451	0.5316	0.3567	0.512	0.4676	0.6627	0.5877	0.6632	0.4828	0.4601	0.432	0.5575	0.4362	0.417	0.3741	0.5159	0.5292	0.4285	0.5926	0.3112	0.5552	0.5062	0.2647	0.6937	0.6073	0.6148	0.5017	0.3724	0.5554	0.2551	0.6535	0.5341	0.6901	0.6604	0.717	0.5753	0.4249	0.6196	0.1918
REUTERS David Gray Australian dollar notes and coins can be seen in a cash register at a store in Sydney The Australian dollar AUD D4 notched up its fourth straight session of gains on Monday breaking free from the 11-month low it hit last week. The New Zealand dollar NZD D4 was barely changed at 0.6965 well above last week s low of 0.6903 - a level not seen since last December. The Aussie was up…	0.0916	0.3627	0.3267	0.2568	0.3442	0.1511	0.6192	0.4355	0.5679	0.3642	0.4414	0.5946	0.3472	0.473	0.4991	0.6839	0.6218	0.6475	0.5094	0.4606	0.4752	0.5517	0.4006	0.4406	0.392	0.5213	0.4937	0.4256	0.61	0.3228	0.5283	0.5212	0.3031	0.6789	0.601	0.6216	0.4765	0.4486	0.5748	0.2438	0.6613	0.5209	0.7076	0.7076	0.6604	0.5777	0.4686	0.5743	0.2467
RNZ Conan Young Cheng Kung is deaf and suffers from dementia but has been banned from BNZ in what has been labelled elder abuse. A Christchurch bank is being accused of elder abuse after trespassing a 93-year-old customer who is legally deaf and suffers from dementia. The action was taken two weeks ago when Cheng Kung got into an argument with the manager at the Bank of New Zealand branch in Uppe…	0.0645	0.3661	0.3394	0.2645	0.3638	0.1848	0.6702	0.4356	0.5578	0.3539	0.4408	0.5513	0.3505	0.5245	0.4574	0.6962	0.5614	0.6606	0.4806	0.4519	0.4828	0.5507	0.4497	0.413	0.3775	0.521	0.5379	0.4341	0.5862	0.3064	0.5036	0.4523	0.2548	0.7012	0.6183	0.6582	0.5109	0.4004	0.589	0.2745	0.6947	0.521	0.7116	0.6974	0.6904	0.5529	0.4161	0.6479	0.1636
Provided by South China Morning Post Publishers Limited Talk about a peace dividend. The US says it is ready to lift sanctions on North Korea if Pyongyang agrees to give up its nuclear weapons - at least those that can reach American soil. Secretary of State Mike Pompeo said over the weekend that private American companies would be allowed to invest in the reclusive country if Kim Jong-un stops h…	0.2362	0.2052	0.6176	0.2847	0.3774	0.191	0.6922	0.4932	0.546	0.3714	0.4258	0.5521	0.3642	0.5338	0.4372	0.6398	0.5885	0.6441	0.5139	0.4619	0.5022	0.5421	0.5032	0.5275	0.3474	0.4829	0.4796	0.4443	0.6204	0.3033	0.5731	0.5219	0.2406	0.7673	0.6389	0.6489	0.5132	0.3844	0.6664	0.3944	0.7268	0.4677	0.7641	0.7632	0.6176	0.4366	0.453	0.5956	0.1523
Special counsel Robert Mueller has withstood relentless political attacks many distorting his record of distinguished government service. But there s one episode even Mueller s former law enforcement comrades - and independent ethicists - acknowledge raises legitimate legal issues and a possible conflict of interest in his overseeing the Russia election probe. In 2009 when Mueller ran the FBI the…	0.3658	0.2712	0.2117	0.3269	0.5605	0.1558	0.8401	0.2906	0.3436	0.2338	0.7186	0.5594	0.2703	0.4428	0.4416	0.7059	0.67	0.593	0.4995	0.4452	0.5616	0.5201	0.4939	0.4136	0.3774	0.4841	0.4982	0.4904	0.6288	0.2755	0.519	0.6537	0.3116	0.6606	0.6137	0.6732	0.4908	0.4653	0.527	0.0719	0.675	0.5638	0.6109	0.7514	0.601	0.5179	0.5276	0.5978	0.1454
Provided by Business Insider Bernie sanders Rogelio V. Solis AP Images President Donald Trump said Sunday that the US would reverse sanctions on Chinese telecom equipment maker ZTE. Democrats blasted the decision especially Trump s justification that the move would help save Chinese jobs. You can t make this stuff up Sen. Bernie Sanders tweeted. Democrats took aim Monday at President Donald Trump…	0.1605	0.3184	0.3622	0.3156	0.4802	0.1587	0.449	0.4784	0.3494	0.431	0.3759	0.4976	0.3698	0.5895	0.4133	0.5581	0.5581	0.6253	0.4946	0.4607	0.4148	0.554	0.5194	0.4731	0.3629	0.518	0.5669	0.4576	0.6657	0.3311	0.5452	0.4365	0.2616	0.6743	0.6863	0.6523	0.508	0.379	0.5742	0.237	0.764	0.51	0.6734	0.6948	0.6623	0.5837	0.5103	0.6669	0.2351
Matt d Amours CBC Truck driver Charles Fournier wants all trucks on provincial work sites to be registered with the transport commission like he is. He is one of many truckers taking part in a demonstration Monday morning. Hundreds of truck drivers are planning to disrupt rush-hour traffic Monday morning to bring attention to the use of unregulated truckers on government construction sites. The A…	0.0293	0.3784	0.3591	0.2613	0.3679	0.1657	0.6625	0.428	0.554	0.3744	0.4437	0.5467	0.3545	0.5109	0.4526	0.677	0.5939	0.6671	0.4962	0.447	0.4513	0.5543	0.4436	0.4454	0.3595	0.5128	0.519	0.4418	0.6138	0.3372	0.5362	0.4983	0.2577	0.7049	0.6271	0.6353	0.5045	0.3973	0.5652	0.2556	0.679	0.518	0.6823	0.6969	0.7159	0.5616	0.4385	0.6118	0.1754
Provided by AFP British Foreign Secretary Boris Johnson left and French Foreign Minister Jean-Yves Le Drian meet in London saying they were determined to salvage the Iranian nuclear accord after Washington pulled out France and Britain on Monday said they were determined to save the Iranian nuclear deal despite the United States pulling out last week. Speaking during a visit to London French Fore…	0.1198	0.3483	0.4028	0.3912	0.3432	0.1902	0.7111	0.4495	0.5505	0.3186	0.4224	0.4907	0.3779	0.5407	0.4887	0.7108	0.5856	0.6912	0.4729	0.4457	0.4356	0.5388	0.4083	0.4488	0.3696	0.5256	0.5288	0.4726	0.5929	0.3228	0.5293	0.5197	0.2529	0.7263	0.629	0.6388	0.5198	0.398	0.57	0.2614	0.676	0.4689	0.6794	0.6868	0.7061	0.587	0.4299	0.6084	0.1672
Getty Ronda Rousey Ronda Rousey making her WWE debut at WrestleMania 34 What s the story Ronda Rousey confirmed via her Instagram account that she attended Monday morning s NBC Upfront presentation at the Radio City Music Hall in New York City. In case you didn t know... Ronda Rousey didn t appear on Monday Night Raw last week as she was filming footage for Discovery Channel s popular Shark Week.…	0.048	0.3732	0.3505	0.2622	0.3703	0.1845	0.6688	0.4353	0.5513	0.3788	0.4447	0.5561	0.3658	0.5101	0.4612	0.6789	0.5808	0.6643	0.4836	0.4441	0.4617	0.5508	0.4344	0.4599	0.3794	0.541	0.5246	0.4494	0.6116	0.3253	0.5357	0.4957	0.2483	0.6961	0.623	0.6413	0.4892	0.4141	0.5726	0.2449	0.6803	0.5062	0.6907	0.6994	0.7088	0.5586	0.4295	0.6101	0.1785
Provided by AFP A Syrian army tank advances through a street in al-Hajar al-Aswad as they push against the Islamic State IS group in the area on the southern outskirts of Damascus Russian chief negotiator Alexander Lavrentyev on Monday upbraided the United States for not sending a delegation to observe the latest round of Syria peace talks in Kazakhstan. Negotiators from Iran Russia and Turkey ga…	0.1659	0.3805	0.4036	0.3807	0.3393	0.1539	0.7393	0.3301	0.5244	0.4615	0.4498	0.5466	0.3701	0.501	0.4227	0.5908	0.6185	0.7402	0.5152	0.4758	0.4785	0.5868	0.4308	0.3691	0.369	0.5322	0.5501	0.4197	0.5773	0.3543	0.4941	0.4854	0.2595	0.6932	0.6816	0.6505	0.5067	0.452	0.5344	0.2053	0.6366	0.4466	0.6693	0.6823	0.7826	0.6211	0.3803	0.6006	0.1724
As Ivanka Trump and other American dignitaries take their seats for the opening of the new US embassy in Jerusalem tomorrow on Monday Israel s military will be bracing for thousands of Palestinian protesters to try to break through the Gaza border fence. Provided by The Telegraph Five months after Donald Trump defied warnings from around the world and announced he was recognising Jerusalem as Isr…	0.3128	0.6409	0.4532	0.2276	0.4374	0.2111	0.6431	0.5099	0.5386	0.3426	0.4299	0.5558	0.3155	0.4952	0.4787	0.6481	0.5672	0.7074	0.4883	0.4512	0.4505	0.5354	0.455	0.4411	0.3935	0.5466	0.4483	0.4733	0.7343	0.3489	0.542	0.4899	0.2593	0.6835	0.6084	0.6758	0.4906	0.4527	0.6007	0.3065	0.6891	0.5253	0.6845	0.697	0.7473	0.5524	0.4783	0.6192	0.1819
This article was originally on GET.com at Unlimited Flights Throughout Norway Available This Summer For Just 589 Get.com Pte Ltd. Have you been dreaming of touring some of the most beautiful attractions in Scandinavia Norway is a wonderland of fjords glaciers glistening mountain peaks and brilliant cities. Wider e is offering a deal to travelers this summer that almost seems too good to be true f…	0.0697	0.3607	0.3298	0.26	0.3506	0.1722	0.6408	0.4466	0.577	0.3838	0.4435	0.6109	0.3508	0.4942	0.463	0.6853	0.5853	0.6614	0.4871	0.4329	0.5026	0.5295	0.4293	0.4828	0.3755	0.5414	0.4929	0.4425	0.6177	0.3381	0.5355	0.5203	0.2396	0.6736	0.6131	0.5966	0.4741	0.4171	0.5449	0.2439	0.6969	0.5192	0.7342	0.7079	0.6952	0.5923	0.5071	0.6039	0.1925
Provided by AFP Serbian President Aleksandar Vucic arrives for an interview with AFP on May 14 2018 in Belgrade Kosovo remains the major hurdle blocking Serbia s path to European Union membership Serbian President Aleksandar Vucic said Monday urging concessions from Pristina. The only big problem that I see as a real obstacle in our European path is the Kosovo issue Vucic an ultra-nationalist tur…	0.1636	0.3483	0.3469	0.3241	0.3522	0.1594	0.6284	0.4092	0.5874	0.3432	0.478	0.5336	0.3847	0.5151	0.5558	0.7715	0.5835	0.7791	0.3917	0.4214	0.3494	0.5144	0.3619	0.37	0.3975	0.5982	0.549	0.4733	0.5886	0.3663	0.4853	0.5654	0.2687	0.6994	0.6195	0.5955	0.5119	0.3712	0.5795	0.2457	0.6654	0.454	0.663	0.7139	0.6869	0.5604	0.501	0.5801	0.2172
The National Weather Service issued flood warnings in several areas along the Des Plaines and Fox rivers after a barrage of thunderstorms caused local waterways to rise Monday evening. Heavy rains dumped up to 2 inches in some places along the Des Plaines and Fox river basins through Monday night according to the National Weather Service. The deluge of rainfall prompted the weather service to iss…	0.0656	0.3743	0.3452	0.2519	0.3453	0.1679	0.6683	0.4337	0.5244	0.3748	0.4212	0.5618	0.3511	0.4811	0.4828	0.6704	0.6114	0.6531	0.5098	0.4411	0.4804	0.5674	0.3863	0.4849	0.3625	0.5692	0.4987	0.4759	0.6257	0.3502	0.5532	0.4842	0.2401	0.6355	0.6402	0.6098	0.4653	0.4099	0.5272	0.2236	0.7112	0.5272	0.6508	0.6557	0.6833	0.5339	0.4321	0.5951	0.1828
Bloomberg -- The struggles of Chinese tech startups that went public in the past year is a bad omen for the slew of unicorns looking at initial public offerings. Smartphone maker Xiaomi Corp. and ride-hailing giant Didi Chuxing are among at least 23 Chinese tech startups eyeing IPOs in Asia and the U.S. according to data compiled by Bloomberg. But the performance of those that listed in the past …	0.1289	0.3395	0.3048	0.2657	0.3456	0.1328	0.4922	0.4814	0.4899	0.4047	0.4247	0.6118	0.3291	0.49	0.4737	0.6915	0.6375	0.6221	0.5221	0.4715	0.503	0.5593	0.3973	0.4814	0.4047	0.4894	0.5003	0.3754	0.603	0.2178	0.5716	0.5015	0.2806	0.7355	0.5946	0.6467	0.4673	0.4522	0.5983	0.2916	0.634	0.512	0.7255	0.749	0.7432	0.574	0.3976	0.6131	0.1852
Grant W. Martin Photography Erin Benjamin At the Live Music Industry Awards during Canadian Music Week in Toronto on Friday Music Canada Live executive director Erin Benjamin took the stage amid a night of trophy giving to address a captive audience of agents bookers promoters venue management and more. Speaking on behalf of her non-profit which counts more than 180 members nationwide and offers …	0.1506	0.3533	0.3001	0.2612	0.3398	0.1698	0.5706	0.4743	0.5961	0.4052	0.4669	0.632	0.3491	0.487	0.4442	0.7275	0.5394	0.6798	0.4734	0.4122	0.533	0.4811	0.4309	0.5073	0.3824	0.5164	0.4849	0.4438	0.6018	0.3694	0.458	0.4712	0.2722	0.7277	0.614	0.6795	0.5071	0.3856	0.5705	0.2732	0.6558	0.5312	0.6721	0.7138	0.7903	0.5629	0.3716	0.6009	0.0854
A Ukrainian politician who reportedly worked with Trump associates on a peace plan between Ukraine and Moscow-backed rebels has been called to testify in special counsel Robert Mueller s investigation into Russia s election meddling Politico reported on Monday. The politician Andrii Artemenko told Politico he couldn t provide details about his upcoming testimony in front of a grand jury but said …	0.0684	0.3603	0.3555	0.2751	0.4283	0.1734	0.689	0.3938	0.5014	0.3627	0.4978	0.5217	0.346	0.485	0.4591	0.6844	0.5788	0.6951	0.4621	0.4368	0.4413	0.6198	0.4684	0.4661	0.3979	0.4938	0.5291	0.4567	0.5855	0.343	0.528	0.4961	0.2539	0.6901	0.6262	0.5983	0.5227	0.3791	0.5802	0.272	0.6493	0.5086	0.6712	0.6844	0.707	0.5667	0.4433	0.6198	0.1823
Although it feels like all eyes will be on Prince Harry and Meghan Markle on Saturday for their royal wedding not everyone is a follower of the Royal Family and their every move. When actress Parisa Fitz-Henley got cast in Lifetime s Harry Meghan A Royal Romance Lifetime movie she had to take a crash course to play Markle the actress and humanitarian activist who will be joining the House of Wind…	0.1735	0.3416	0.2684	0.2321	0.3366	0.4489	0.602	0.4188	0.596	0.424	0.4668	0.5918	0.349	0.5221	0.4435	0.6618	0.4906	0.7085	0.478	0.4246	0.5009	0.4889	0.4701	0.5246	0.3679	0.5599	0.4956	0.4454	0.6315	0.3474	0.4826	0.4612	0.2593	0.7218	0.6018	0.6461	0.5052	0.3899	0.6064	0.2843	0.699	0.5036	0.6625	0.7146	0.7976	0.5633	0.415	0.6534	0.1445
By Suzannah Gonzales St. Louis prosecutors on Monday dismissed the criminal invasion of privacy charge against Missouri Governor Eric Greitens before his trial got under way but said they would refile the case which grew out of a sex scandal involving the governor. REUTERS Missouri Governor Eric Greitens appears in a police booking photo in St. Louis The office of Circuit Attorney for the City of…	0.0593	0.3641	0.3399	0.2515	0.3767	0.1672	0.7003	0.416	0.5531	0.3303	0.4453	0.5361	0.3684	0.5335	0.4736	0.6645	0.5966	0.6499	0.5129	0.4574	0.4554	0.6012	0.4765	0.4148	0.3567	0.5448	0.5686	0.4449	0.6026	0.2976	0.5345	0.5363	0.2413	0.7268	0.5995	0.6688	0.4878	0.4001	0.6117	0.1919	0.6778	0.4551	0.6677	0.6991	0.7417	0.5218	0.4044	0.6172	0.1484
Provided by Independent Digital News Media Limited Theresa May has urged the public to trust me to deliver Brexit as she fights off mounting criticism that her warring cabinet threatens to derail the process. The prime minister dismissed bitter rows among her top ministers about how Britain should leave the European Union as simply noisy debate and technical discussions . Instead she insisted Bri…	0.1185	0.3594	0.3411	0.2959	0.3559	0.1656	0.5978	0.4038	0.6019	0.3296	0.4614	0.502	0.3446	0.5577	0.5641	0.7899	0.5719	0.7488	0.4006	0.4395	0.3225	0.5031	0.3609	0.3029	0.4012	0.6115	0.5584	0.4408	0.5884	0.3862	0.4723	0.5167	0.2172	0.7019	0.611	0.5866	0.5622	0.431	0.5937	0.2406	0.7028	0.4955	0.7151	0.7206	0.6817	0.4989	0.4589	0.6125	0.1904
The Singapore government is resolute in its commitment to keep Tamil as an official language Cabinet Minister S Iswaran has said citing examples of it being used in parliament and as a subject in schools. Connected to India S Iswaran while addressing at the ASEAN India Economic Partnership programme. Iswaran s remarks appeared in an interview published in The Tamil Community and the Making of Mod…	0.0366	0.3717	0.3629	0.2653	0.3648	0.1604	0.6398	0.4208	0.5623	0.3706	0.4513	0.5095	0.3521	0.527	0.429	0.6881	0.5794	0.6692	0.4764	0.4408	0.4592	0.5368	0.4395	0.4405	0.3622	0.5109	0.5323	0.4538	0.5653	0.3516	0.5361	0.4931	0.2476	0.7164	0.6246	0.6608	0.5085	0.4256	0.5548	0.2552	0.6756	0.5129	0.6808	0.6938	0.7238	0.5658	0.4362	0.6082	0.181
Matthew Kupfer CBC Rideau-Rockliffe Coun. Tobi Nussbaum poses with some of the objects he say represent goals of city planning including a watering can coffee cup transit pass library card and bicycle. Ottawa is playing host this week to a major international urban planning conference and its goal is figuring out how to build neighbourhoods where everything s within a 10-minute walk. The city mad…	0.0912	0.3626	0.3367	0.2521	0.3471	0.1636	0.6399	0.4496	0.5655	0.3777	0.441	0.5669	0.3767	0.48	0.4608	0.6915	0.5886	0.6722	0.5195	0.4472	0.4714	0.5352	0.4225	0.4589	0.3626	0.5171	0.5275	0.4614	0.6035	0.3553	0.51	0.4771	0.2586	0.7002	0.619	0.6524	0.4907	0.3614	0.5617	0.2551	0.6801	0.5128	0.6673	0.7163	0.7285	0.5527	0.3845	0.6396	0.1405
Randy McAndrew CBC Some visitors from Madrid Spain leaving Green Gables after seeing the house. Visitors to the Green Gables heritage place in Cavendish P.E.I. may have to contend with some dust and noise this summer as construction continues on a new larger visitor centre and an expansion of the parking lot. It s been challenging but Parks Canada staff have been planning for a long time now on h…	0.0957	0.3528	0.3223	0.251	0.3522	0.1728	0.6383	0.4462	0.5688	0.3814	0.4458	0.5855	0.3543	0.4887	0.4697	0.6951	0.5853	0.6681	0.5035	0.4288	0.4949	0.5477	0.4098	0.4694	0.3737	0.5307	0.4851	0.4475	0.6118	0.3767	0.5219	0.4796	0.2517	0.6892	0.63	0.6426	0.498	0.408	0.5687	0.2541	0.708	0.539	0.6418	0.7009	0.7179	0.5475	0.3938	0.6178	0.1426
A woman who has spent months informing 60s Scoop survivors about Ottawa s class-action settlement says she ll continue advising people to object to the deal even after a federal judge approved the agreement. The biggest problem for me is this entire process was set up to make sure that we as adoptees could not object said Coleen Rajotte who is one of the survivors who spoke at federal court heari…	0.1346	0.3503	0.3073	0.2723	0.3578	0.1698	0.6665	0.4663	0.5759	0.3599	0.4547	0.5772	0.3652	0.5194	0.4736	0.6927	0.582	0.6741	0.5199	0.4463	0.4917	0.5593	0.472	0.3916	0.3715	0.5226	0.5076	0.4611	0.6085	0.3	0.4761	0.5028	0.2683	0.652	0.6228	0.6588	0.4889	0.402	0.5685	0.2291	0.6895	0.5087	0.6747	0.7094	0.6799	0.568	0.426	0.6163	0.1725
The Associated Press In this May 11 2018 photo released by Taiwan s Ministry of National Defense a Taiwanese Air Force fighter aircraft left flies near a Chinese People s Liberation Army Air Force PLAAF H6-K bomber that reportedly flew over the Luzon Strait south of Taiwan during an exercise. Taiwan is seeking to build-up its domestic defense industry in the face of China s threats and the reluct…	0.1916	0.3308	0.3379	0.2875	0.3376	0.1127	0.484	0.4281	0.4395	0.4271	0.4138	0.6072	0.3206	0.4897	0.3978	0.6374	0.6603	0.6738	0.4829	0.4595	0.5415	0.5702	0.3924	0.4897	0.3528	0.54	0.4872	0.4579	0.6062	0.2171	0.6413	0.6474	0.1757	0.7497	0.6081	0.5612	0.5254	0.3289	0.6141	0.3479	0.6084	0.4822	0.7654	0.7398	0.7385	0.4865	0.2757	0.5661	0.2507
A sample of today s Front Bench morning politics email is below. If you like what you see sign up here . Don t forget to vote in the poll and leave your reasoning in the comments below. The best responses will feature in this afternoon s Brexit Briefing Front Bench The headlines today are all about a landmark speech by the head of MI5 Andrew Parker who is heading to Berlin to give a speech on Eur…	0.1316	0.3489	0.3273	0.2968	0.3599	0.1783	0.6247	0.4124	0.6005	0.3591	0.457	0.5499	0.3641	0.5315	0.5451	0.779	0.5554	0.786	0.3821	0.4144	0.3322	0.4636	0.38	0.3475	0.399	0.6139	0.5606	0.432	0.6093	0.4011	0.4779	0.513	0.2077	0.7266	0.6066	0.5742	0.5293	0.3993	0.6301	0.2743	0.7053	0.5003	0.6942	0.7115	0.6966	0.4741	0.5145	0.6109	0.1788
Kathmandu Indian PM Narendra Modi s two-day visit to Nepal was highly successful and has taken bilateral ties to new heights Nepal Prime Minister KP Sharma Oli said on Sunday. Oli made the remarks in Parliament while informing members about Modi s visit. An environment was created to take forward Nepal-India relations based on mutual benefit Oli said while claiming that national interests were ke…	0.0144	0.3775	0.369	0.2659	0.3706	0.1648	0.6552	0.414	0.5635	0.3661	0.4463	0.5073	0.3562	0.5222	0.443	0.6712	0.5797	0.6599	0.4857	0.4349	0.4637	0.5456	0.4368	0.4466	0.3688	0.5204	0.5168	0.4596	0.5308	0.3446	0.5345	0.4884	0.2441	0.7146	0.632	0.6741	0.509	0.4444	0.5576	0.2569	0.6772	0.5081	0.6805	0.696	0.7095	0.5514	0.4437	0.6182	0.1881
Britain s MI5 spy chief accused Russia on Monday on attempting to subvert Western democracies by sowing disinformation and spreading lies. In the first public speech outside Britain by a serving head of MI5 Andrew Parker said Britain did not want to escalate tensions with Moscow but that a series of recent aggressive and pernicious actions directed by the Kremlin were unacceptable. Instead of bec…	0.0367	0.374	0.3612	0.2747	0.3727	0.1709	0.6787	0.3984	0.537	0.3769	0.4619	0.5404	0.3499	0.5101	0.4507	0.6966	0.5902	0.716	0.4473	0.4348	0.4187	0.552	0.4424	0.4426	0.3715	0.5144	0.5395	0.4403	0.6011	0.3309	0.5315	0.5145	0.2465	0.7516	0.6427	0.631	0.5121	0.4049	0.6018	0.2641	0.6724	0.5023	0.6784	0.6851	0.6761	0.5557	0.4618	0.6083	0.1756
. Boston Fire Department Generic City leaders in Boston are taking action after disturbing claims from several women within the fire department. The city has hired an outside counsel to review the department s handling of cases of harassment and discrimination. One of the cases includes an incident at a Jamaica Plain firehouse that led to a firefighter being charged with sexually assaulting a wom…	0.0264	0.3758	0.3547	0.259	0.3734	0.1683	0.6844	0.4322	0.5462	0.3621	0.4473	0.5464	0.3587	0.5188	0.4515	0.6806	0.5879	0.6534	0.5028	0.4474	0.4609	0.5562	0.4538	0.4291	0.3554	0.5218	0.5466	0.4572	0.6119	0.321	0.5246	0.4802	0.2549	0.7173	0.6406	0.6569	0.5131	0.3847	0.5728	0.2395	0.6608	0.5069	0.7067	0.6911	0.7197	0.554	0.4456	0.6225	0.1759
China is looking to expand its support for Russia in Syria s prolonged civil war as regional powers Israel and Iran escalate a long-running feud that threatens to further destabilize the war-ravaged country. Chinese Special Envoy for Syria Xie Xiaoyan told Russian state media on Sunday that he saw opportunities to expand China s role in Syria where Russia is helping Syrian President Bashar al-Ass…	0.1934	0.3918	0.4054	0.3836	0.3465	0.1229	0.6489	0.2845	0.4282	0.5325	0.449	0.5632	0.3342	0.5173	0.351	0.5228	0.6399	0.7585	0.4587	0.492	0.5191	0.5753	0.4446	0.4276	0.354	0.5279	0.5898	0.3638	0.5327	0.3462	0.5097	0.5757	0.233	0.7757	0.6968	0.6068	0.5564	0.4271	0.5915	0.2741	0.607	0.4718	0.6755	0.7138	0.7982	0.5714	0.3322	0.613	0.2099
Plans for a large-scale mosque in west Dublin have been given the go-ahead by An Bord Plean la in spite of local opposition. The board has given the green light to the Shuhada Foundation of Ireland for the four storey mosque community centre and primary school on the site of Warrenstown House a former HSE facility in Blanchardstown. Dr Taufiq al-Sattar a Dublin-based neurosurgeon pledged to build…	0.0882	0.362	0.3233	0.2556	0.3416	0.161	0.6524	0.4446	0.5694	0.3833	0.4586	0.5286	0.3511	0.4886	0.4314	0.7065	0.6039	0.6392	0.5132	0.4506	0.443	0.5602	0.4185	0.4129	0.3619	0.5024	0.5562	0.4646	0.6178	0.3478	0.5213	0.4778	0.254	0.7057	0.6351	0.6121	0.5079	0.3966	0.579	0.2463	0.7125	0.4928	0.6399	0.6868	0.7048	0.5544	0.4307	0.6197	0.1719
The top Democrat on the House Foreign Affairs Committee criticized President Trump on Monday for saying he is working with China s president to help a telecommunications firm sanctioned by the U.S. government. In a tweet from the committee minority s account Rep. Eliot Engel D-N.Y. suggested Trump could be offering to help the Chinese firm ZTE to gain China s backing for a deal with North Korea. …	0.1331	0.3087	0.4246	0.2946	0.4581	0.1674	0.5683	0.4586	0.4396	0.3977	0.404	0.4879	0.3714	0.5704	0.4451	0.6107	0.5632	0.6401	0.519	0.458	0.4156	0.569	0.4956	0.4212	0.3654	0.4992	0.5405	0.439	0.634	0.322	0.5378	0.4328	0.2616	0.675	0.6729	0.6593	0.4898	0.3925	0.5613	0.2321	0.7299	0.5187	0.6749	0.6718	0.6669	0.5829	0.5063	0.6462	0.2167
By Michael Georgy Nationalist Shi ite Cleric Moqtada al Sadr took a surprise lead in Iraq s elections by tapping into public resentment with Iran and what some voters say is a corrupt political elite it supports. Sadr is the only Iraqi Shi ite leader who has challenged both Iran and the United States a calculation that appears to have made him popular with millions of poor Shi ites who felt they …	0.2024	0.3495	0.3359	0.3815	0.3242	0.1427	0.7016	0.3479	0.6567	0.3754	0.4367	0.5193	0.3343	0.4859	0.4508	0.5535	0.5397	0.6335	0.4326	0.573	0.4043	0.5106	0.4574	0.4475	0.37	0.5533	0.6694	0.4242	0.6793	0.2609	0.6247	0.467	0.3165	0.6132	0.4144	0.6361	0.6175	0.5364	0.2862	0.1996	0.621	0.9606	0.6152	0.6579	0.6664	0.4059	0.5315	0.7582	0.1629
Provided by The New Indian Express Image for representational purpose only NEW DELHI The Union Woman and Child Development Ministry are mulling to mobilise other countries in South East Asia to sign an international treaty on parental kidnap on certain terms and conditions on the grounds that these nations have similar cultural sensibilities. Officials in the ministry said that after a committee …	0.0724	0.369	0.3492	0.2635	0.3489	0.1538	0.6475	0.4188	0.5644	0.3472	0.4448	0.5252	0.3629	0.5213	0.4068	0.6905	0.5785	0.6794	0.5077	0.4282	0.4665	0.5472	0.4573	0.4277	0.3463	0.5136	0.5205	0.5141	0.5229	0.3037	0.517	0.496	0.2498	0.7046	0.6449	0.674	0.5199	0.4437	0.5513	0.2542	0.6588	0.5185	0.6913	0.7006	0.701	0.5704	0.4645	0.5927	0.185
REUTERS Kim Hong-Ji A North Korean flag flutters on top of a 160-metre tower in North Korea s propaganda village of Gijungdong in this picture taken from the Tae Sung freedom village near the Military Demarcation Line MDL in Paju North Korea and South Korea agreed on Tuesday to hold high-level inter-Korea talks on May 16 to discuss steps needed to uphold the pledge to denuclearize the Korean peni…	0.122	0.2726	0.5575	0.177	0.3629	0.1668	0.6893	0.4087	0.5763	0.3593	0.4509	0.5257	0.3541	0.5171	0.4654	0.6899	0.5971	0.6592	0.4926	0.4529	0.438	0.5613	0.4215	0.4319	0.3774	0.5195	0.5478	0.4338	0.5884	0.3332	0.5168	0.4994	0.2673	0.687	0.634	0.6359	0.4991	0.4158	0.5426	0.2178	0.6617	0.5137	0.6713	0.6945	0.7151	0.5982	0.4343	0.5918	0.1995
By Colin Packham Google is under investigation in Australia following claims that it collects data from millions of Android smartphones users who unwittingly pay their telecom service providers for gigabytes consumed during the harvesting regulators said on Tuesday. Responding to the latest privacy concerns surrounding Google a spokesman for the U.S. based search engine operator said the company …	0.0827	0.356	0.3297	0.2621	0.3755	0.1578	0.6336	0.4348	0.5153	0.3601	0.4641	0.5912	0.3474	0.5001	0.464	0.7286	0.6117	0.6542	0.488	0.4473	0.4626	0.5465	0.4335	0.4125	0.4062	0.4766	0.5409	0.3548	0.6564	0.2192	0.6877	0.3691	0.2294	0.8599	0.6787	0.6871	0.438	0.4363	0.5322	0.239	0.6578	0.521	0.6892	0.7445	0.6711	0.5897	0.4291	0.5792	0.1885
Less than a month after resigning from Congress in disgrace Blake Farenthold is returning to Washington as a lobbyist. The former Texas lawmaker accepted a role politicking for the Calhoun Port Authority along the Gulf Coast despite having to step down for using taxpayer funds to hush a sex scandal. The Point Comfort-based group hired Farenthold for the lobbying gig with a 160 000 salary. Blake h…	0.0375	0.3721	0.3541	0.2619	0.3821	0.1674	0.6683	0.4221	0.5578	0.3721	0.4473	0.5455	0.352	0.5099	0.459	0.6739	0.592	0.6511	0.5007	0.4554	0.4532	0.5613	0.4435	0.4379	0.3674	0.5232	0.5386	0.4492	0.5982	0.3074	0.5323	0.497	0.2591	0.6994	0.6349	0.6552	0.4967	0.3982	0.5815	0.239	0.6588	0.494	0.7033	0.6866	0.6983	0.5565	0.4314	0.6097	0.1802
cnn money soros refugees A foundation founded by Hungarian-born billionaire philanthropist George Soros is moving its Budapest operations to Germany following the right-wing Hungarian government s crackdown on civil-society organizations and targeted attacks on Soros. The Budapest branch of Open Society Foundations OSF which works to combat authoritarianism and promote human rights around the wor…	0.2176	0.3503	0.2794	0.2784	0.3421	0.1169	0.5929	0.3676	0.6648	0.3141	0.4956	0.543	0.3531	0.521	0.5019	0.7394	0.5742	0.7922	0.3712	0.4967	0.3171	0.5184	0.4366	0.3665	0.3442	0.4883	0.613	0.327	0.4757	0.3403	0.952	0.7117	0.3309	0.1467	1	1	0.5028	0.3319	0.6716	0.3085	0.7161	0.6152	0.7034	0.7027	0.6966	0.5811	0.3934	0.6035	0.1726
IMAX has signed a deal with Middle Eastern exhibitor Vox Cinemas to partner on at least four IMAX venues in Saudi Arabia which last month opened its first movie theaters after the lifting of a 35-year-old religiously based ban. The IMAX theaters will be added to multiplexes operated by Vox in the Saudi capital of Riyadh and in other locations in shopping malls some of which are owned by Vox Cinem…	0.084	0.3687	0.3428	0.2895	0.3348	0.1575	0.6257	0.4158	0.5796	0.3973	0.4645	0.6144	0.3907	0.4342	0.3324	0.6871	0.5604	0.4028	0.4489	0.4031	0.3174	0.6097	0.4165	0.4321	0.3891	0.5609	0.5011	0.4269	0.6529	0.3569	0.4928	0.5113	0.2495	0.6833	0.6446	0.6817	0.4918	0.4341	0.6009	0.2716	0.6754	0.4719	0.6654	0.7198	0.7042	0.5557	0.4251	0.6076	0.1753
Greece on Tuesday said there was still some distance left to resolve a quarter-century name row with neighbouring Macedonia as the two countries leaders prepare to meet this week. Expectations of a deal rose this week as a meeting in Sofia was announced between Greek Prime Minister Alexis Tsipras and his Macedonia counterpart Zoran Zaev on Thursday. But Greek government spokesman Dimitris Tzanako…	0.067	0.3688	0.3614	0.279	0.3618	0.1619	0.6501	0.4005	0.5737	0.362	0.4478	0.5153	0.3596	0.5244	0.4712	0.6956	0.58	0.6844	0.4636	0.452	0.4315	0.5486	0.424	0.4168	0.3738	0.5307	0.5244	0.4541	0.5902	0.3517	0.5444	0.5087	0.2556	0.6935	0.6252	0.6294	0.5035	0.3934	0.5608	0.24	0.6662	0.5166	0.6701	0.6872	0.7079	0.5625	0.4205	0.6013	0.1965
By Susan Heavey and Leika Kihara The United States is seeking a trade deal with China White House economic adviser Larry Kudlow said on Tuesday as talks between the world s two economic powerhouses resume in Washington this week. Kudlow speaking in a live interview with Politico news outlet said he backed U.S. Treasury Secretary Steven Mnuchin s efforts to reach an agreement with Beijing and that…	0.2173	0.3029	0.4087	0.3463	0.4185	0.132	0.315	0.5116	0.3137	0.436	0.3629	0.5123	0.4043	0.6247	0.4157	0.5973	0.6105	0.6756	0.465	0.4496	0.4225	0.5537	0.4853	0.4561	0.3395	0.5404	0.509	0.4902	0.6045	0.36	0.5072	0.5752	0.2691	0.7087	0.6119	0.6069	0.5086	0.4014	0.5686	0.2563	0.5926	0.4693	0.7159	0.7234	0.7451	0.5496	0.32	0.5496	0.1538
Photograph Courtesy Saudi Press Agency SPA Ministry of Culture and Information Saudi Arabia Tens of thousands of years ago Saudi Arabia had lush grasslands where animals like hippos roamed. First it was a finger. Now archaeologists working in Saudi Arabia are finding remnants of other human appendages that point to an earlier migration out of Africa than has been previously assumed. Human footpri…	0.1005	0.3702	0.3342	0.2637	0.3326	0.171	0.6403	0.4065	0.5701	0.3859	0.4641	0.6197	0.3779	0.4561	0.3501	0.6929	0.5458	0.4732	0.4256	0.4005	0.3796	0.5825	0.4321	0.4514	0.3633	0.5717	0.5146	0.4484	0.613	0.3419	0.5109	0.5112	0.2522	0.6867	0.641	0.6592	0.5071	0.4342	0.5833	0.2575	0.676	0.5008	0.6606	0.7016	0.7027	0.5545	0.4006	0.5836	0.2016
Indian Ambassador Manjeev Singh Puri on Tuesday handed over a cheque of NRs 180.74 million to Sanjay Sharma Secretary in the Ministry of Energy Irrigation and Water Resources of Nepal for taming and training the rivers. The river training and construction will carry on near the Indian border in three rivers. The amount is India s contribution for river training and construction of embankments alo…	0.0271	0.3824	0.3639	0.2622	0.363	0.1597	0.6466	0.4237	0.5549	0.3654	0.4438	0.5305	0.3511	0.5019	0.4436	0.6748	0.5962	0.6603	0.512	0.4342	0.4678	0.5561	0.4246	0.4547	0.3714	0.5283	0.4941	0.4831	0.5382	0.3329	0.5447	0.4956	0.2539	0.7014	0.6235	0.681	0.5008	0.4717	0.5615	0.2613	0.6761	0.5046	0.673	0.6906	0.7017	0.549	0.4683	0.6058	0.2034
KUWAIT The Palestinian Embassy held a protest yesterday at its premises in Bayan on the 70th anniversary of the Nakba in Palestine in 1948 and coinciding with the implementation of the decision of US President Donald Trump to transfer the US embassy from Tel Aviv to Jerusalem. The Palestinian Embassy called on all those who support the right of the Palestinian people to the land and eternal capit…	0.1566	0.4986	0.409	0.2518	0.4129	0.1867	0.6291	0.4783	0.5823	0.3317	0.508	0.5366	0.5249	0.4944	0.4	0.6243	0.6064	0.7118	0.484	0.4424	0.4514	0.5389	0.4483	0.4264	0.3569	0.5315	0.5088	0.4496	0.6228	0.309	0.5269	0.4752	0.2857	0.7329	0.5956	0.6588	0.4827	0.3285	0.4947	0.2885	0.7349	0.4721	0.7143	0.6824	0.6656	0.5576	0.4356	0.6126	0.1608
By Lesley Wroughton The United States on Tuesday imposed sanctions on Iran s central bank governor and an Iraq-based bank for moving millions of dollars for Iran s elite Revolutionary Guard as Washington seeks to cut off funding it says Tehran is using to fund militant activities overseas. U.S. Treasury Secretary Steven Mnuchin accused bank chief Valiollah Seif of covertly funneling money on beha…	0.1437	0.3429	0.4132	0.458	0.3612	0.1842	0.7288	0.4746	0.5699	0.3312	0.4241	0.5273	0.3478	0.5166	0.464	0.6557	0.6075	0.6243	0.5425	0.4745	0.4543	0.5726	0.4674	0.4256	0.3666	0.4742	0.5424	0.428	0.5932	0.2905	0.5702	0.4797	0.2834	0.6736	0.5815	0.6702	0.4783	0.4399	0.5216	0.186	0.6385	0.5258	0.7053	0.6967	0.69	0.5815	0.4505	0.6365	0.1629
Speaker Paul Ryan R-Wis. and House Majority Leader Kevin McCarthy R-Calif. huddled with President Trump at the White House on Tuesday to discuss a path forward on immigration. Provided by The Hill The meeting comes as GOP leaders in the House face pressure from rank-and-file members to bring immigration legislation to the floor. Eighteen Republicans have signed on to a discharge petition to force…	0.1185	0.3486	0.3259	0.2628	0.4421	0.1747	0.6688	0.4441	0.5982	0.4167	0.394	0.5149	0.3469	0.5131	0.5175	0.6502	0.543	0.6823	0.5562	0.4555	0.3617	0.5488	0.4519	0.4321	0.3138	0.5182	0.4911	0.4745	0.5814	0.3794	0.5119	0.4846	0.2047	0.6864	0.6625	0.6399	0.4562	0.3926	0.562	0.3225	0.6228	0.5193	0.6611	0.6953	0.7284	0.6037	0.4106	0.6357	0.1918
Carlos Avila Gonzalez The Chronicle 2015 A train loaded with coal approaches the Levin-Richmond Terminal in Richmond Calif. on Thursday July 23 2015. A similar plan for a coal exporting operation has been proposed at the old Oakland Army Base by Oakland developer Phil Tagami and a company called Terminal Logistics Solutions. In a blow to Oakland and its environmental agenda a federal judge in San…	0.1546	0.3511	0.2953	0.2513	0.3331	0.1343	0.6269	0.4571	0.534	0.3634	0.4475	0.6159	0.3638	0.449	0.5016	0.7098	0.6435	0.6447	0.5884	0.4629	0.4918	0.5976	0.4233	0.4165	0.3688	0.5309	0.4911	0.4559	0.6349	0.3017	0.5505	0.4717	0.2467	0.6609	0.6224	0.6638	0.4772	0.3648	0.5558	0.2497	0.6692	0.5119	0.5985	0.6957	0.6359	0.548	0.3745	0.6242	0.1444
Provided by Daily Maverick 2018-05-16-former-french-pm-calls-for-a-major-new-african-european-partnership A new African-European partnership could help prevent a looming clash between the US on the one side and China and Russia on the other says Dominique Villepin. Former French Prime Minister Dominique de Villepin has called for a formal alliance between Africa and Europe to boost the growth and…	0.247	0.3283	0.3299	0.3365	0.3329	0.1146	0.454	0.4133	0.5356	0.4153	0.4686	0.6091	0.3638	0.4847	0.4051	0.7092	0.6022	0.7191	0.4102	0.4494	0.4324	0.505	0.3855	0.4775	0.355	0.4848	0.529	0.4438	0.5421	0.3046	0.5529	0.6133	0.2824	0.7996	0.5981	0.6104	0.5029	0.3419	0.5654	0.3419	0.5462	0.5268	0.6673	0.6504	0.7772	0.5834	0.378	0.6093	0.1759
Major European powers and Tehran committed Tuesday to keep working together to save the Iran nuclear deal despite U.S. President Donald Trump s determination to kill it off. European Union foreign policy chief Federica Mogherini and the foreign ministers of Britain France and Germany said after talks with Iranian Foreign Minister Mohammad Javad Zarif that salvage efforts focused on economic busin…	0.2026	0.3067	0.4385	0.5594	0.3592	0.217	0.7244	0.5308	0.6028	0.3017	0.4311	0.4901	0.354	0.5555	0.5481	0.769	0.5781	0.6892	0.4812	0.4335	0.4018	0.5229	0.3805	0.4033	0.3941	0.5445	0.5331	0.4745	0.6128	0.3373	0.5084	0.4841	0.2632	0.6884	0.6174	0.6725	0.5076	0.3893	0.5075	0.1951	0.6754	0.4575	0.6633	0.7183	0.7807	0.5986	0.4109	0.6076	0.1532
Key steps will be taken toward the 2018 midterms Tuesday when four more states including the keenly watched state of Pennsylvania will hold primary elections. Votes will be held in Idaho Nebraska and Oregon but it is in Pennsylvania where Democrats are looking to make major inroads in November where the attention will be focused. Related Will Democrats Flip the House Primaries in Pennsylvania Cou…	0.0733	0.3586	0.3305	0.2557	0.4145	0.1615	0.6698	0.4205	0.5979	0.388	0.4321	0.553	0.3499	0.5173	0.5077	0.6042	0.5899	0.6485	0.5407	0.486	0.3852	0.5778	0.4169	0.5413	0.3605	0.5457	0.5886	0.4589	0.5698	0.3241	0.569	0.5074	0.2574	0.7213	0.6123	0.6142	0.5192	0.4638	0.5797	0.2305	0.688	0.4367	0.7106	0.6707	0.6856	0.5768	0.4707	0.5494	0.1935
BreadTalk Group Limited SGX 5DA is perhaps one of Singapore s most recognisable companies. It owns or manages a variety of prominent F B concepts including its namesake BreadTalk Toast Box Din Tai Fung Food Republic and Song Fa Bak Kut Teh among others. Last week BreadTalk Group released its earnings for the first quarter of 2018. Here are some of the highlights. Sales increased marginally Revenu…	0.1082	0.3561	0.3146	0.2632	0.3265	0.1309	0.5722	0.4491	0.5423	0.3665	0.4389	0.6217	0.3513	0.4447	0.51	0.6842	0.6563	0.6208	0.5506	0.4628	0.4902	0.5648	0.378	0.4731	0.4153	0.4937	0.4932	0.4278	0.5868	0.2576	0.5365	0.5573	0.3223	0.6349	0.5791	0.61	0.459	0.4711	0.5937	0.266	0.6463	0.4861	0.7101	0.7196	0.6701	0.5757	0.4686	0.572	0.2526
FMT MEDIA SDN BHD KUALA LUMPUR Former Bank Negara Malaysia BNM governor Dr Zeti Akhtar Aziz says the Ringgit will perform better after investor confidence is restored. She said the new government is working hard to achieve this. The fundamentals are still there. When the fiscal conditions improve this will be the final factor to have our ratings improved. We should have a better rating. By now we…	0.0504	0.3703	0.3528	0.2662	0.362	0.1581	0.6439	0.412	0.5776	0.3595	0.4556	0.5304	0.352	0.5048	0.4488	0.6864	0.5759	0.6507	0.4661	0.4817	0.4691	0.549	0.4366	0.4382	0.3734	0.4926	0.5198	0.4484	0.5911	0.3354	0.5276	0.5015	0.2633	0.7029	0.6273	0.6388	0.5001	0.4019	0.5741	0.2429	0.6684	0.5037	0.7014	0.7003	0.7115	0.5666	0.4309	0.6052	0.1747
Win McNamee Getty Images WASHINGTON DC - APRIL 26 After answering questions from reporters Sen. John McCain departs the U.S. Capitol for a briefing on North Korea at the White House April 26 2017 in Washington DC. Members of U.S. President Donald Trump s national security team held a briefing on North Korea at the White House for the entire U.S. Senate. Photo by Win McNamee Getty Images Senate Ma…	0.1051	0.3407	0.3567	0.242	0.4345	0.1952	0.6845	0.4202	0.577	0.4399	0.3105	0.501	0.4091	0.4884	0.4631	0.6875	0.5187	0.6765	0.5002	0.432	0.4807	0.6069	0.3818	0.4172	0.3441	0.5099	0.5239	0.4297	0.5953	0.3108	0.5289	0.5119	0.2572	0.7001	0.6286	0.642	0.5006	0.4185	0.5907	0.2479	0.6853	0.5129	0.6598	0.7026	0.6918	0.5675	0.4619	0.6008	0.1728
REUTERS Michelle Nichols FILE PHOTO - Refugees are seen at the Cox s Bazar refugee camp in Bangladesh near Rakhine state Myanmar during a trip by United Nations envoys to the region By Michelle Nichols The United States indirectly criticized China on Monday for shielding Myanmar from strong U.N. Security Council action over a military crackdown against mainly Rohingya Muslims that the U.S. and ot…	0.1162	0.3766	0.3747	0.2909	0.3528	0.1385	0.6146	0.3901	0.5158	0.3882	0.4386	0.5387	0.3525	0.5169	0.3853	0.6802	0.5861	0.7257	0.4867	0.4289	0.3851	0.5559	0.4797	0.357	0.2918	0.486	0.5262	0.6472	0.4483	0.2005	0.6485	0.4274	0.3435	0.7409	0.7924	0.2569	0.4233	0.423	0.7209	0.2253	0.7005	0.5193	0.6539	0.7187	0.7935	0.5391	0.4216	0.6361	0.1585
Bloomberg Bloomberg Anti-Corruption Fight Helps Ghana s President Win Over Skeptics Bloomberg -- Few Ghanaians were surprised when President Nana Akufo-Addo pledged that he would fulfill his campaign promise to fight graft. But what s caught their attention was his appointment this year of an opposition stalwart to the newly created role of Special Prosecutor of corruption cases. The establishmen…	0.1494	0.3464	0.2974	0.2574	0.3569	0.1418	0.6209	0.4188	0.5911	0.3446	0.4676	0.59	0.3531	0.4893	0.4863	0.6818	0.5844	0.654	0.5038	0.4728	0.4577	0.5496	0.4468	0.4239	0.3861	0.4938	0.5122	0.4188	0.592	0.3314	0.5399	0.5359	0.2949	0.6875	0.5768	0.6147	0.4839	0.414	0.5845	0.2446	0.6535	0.5258	0.7132	0.6728	0.7118	0.5656	0.4382	0.6083	0.2064
Provided by Business Insider donald trump Reuters Jonathan Ernst The Trump administration has officially opened the new US embassy in Jerusalem a decision which sparked deadly protests in which dozens of people have died. A ceremony at the site of the embassy took place at which the seal of the United States was unveiled by treasury secretary Steve Mnuchin and Ivanka Trump. Ivanka Trump told the …	0.181	0.4991	0.4251	0.26	0.4725	0.206	0.6439	0.4876	0.5115	0.3508	0.5132	0.517	0.5254	0.4751	0.4338	0.5954	0.5538	0.7086	0.5279	0.4525	0.4357	0.5565	0.4669	0.4296	0.4081	0.5228	0.441	0.4897	0.683	0.3549	0.5513	0.4802	0.2379	0.6923	0.6511	0.6604	0.499	0.4759	0.5852	0.2347	0.646	0.5234	0.7428	0.7179	0.733	0.5581	0.4634	0.5994	0.2072
Provided by Hearst Communications Inc Neighbors across the street from Lake Merritt had complained in the past when barbecues would send smoke to the upper levels of their homes as seen on Sat. May 30 2015 in Oakland Calif. Regular patrols by the Oakland Police Department over the weekends has cut down on the use of barbecues . Oakland locals had the last laugh after a white woman called the poli…	0.0717	0.3678	0.3251	0.2435	0.3404	0.17	0.7344	0.4455	0.4996	0.3175	0.3883	0.5401	0.4318	0.5193	0.5007	0.6452	0.555	0.6469	0.4944	0.4442	0.4357	0.5432	0.4294	0.4809	0.3585	0.5356	0.5422	0.4242	0.59	0.4011	0.5561	0.474	0.2789	0.7517	0.6303	0.6346	0.5133	0.3682	0.597	0.2986	0.6364	0.5243	0.7137	0.6927	0.7586	0.568	0.4332	0.637	0.1798
Turkey s lira slid to a record low and bond yields briefly touched their highest in at least eight years on Tuesday after President Tayyip Erdogan said he plans to take greater control of the economy after elections next month. Erdogan s comments in an interview with Bloomberg Television in London reinforced long-standing concerns about the president s drive to shape monetary policy and blunt the…	0.0937	0.3688	0.3538	0.2805	0.3756	0.1527	0.6497	0.3709	0.5744	0.4352	0.4697	0.5347	0.4293	0.5622	0.5416	0.7224	0.5817	0.6167	0.5319	0.4487	0.4491	0.5652	0.4623	0.4944	0.3698	0.4961	0.5199	0.4517	0.5883	0.3082	0.5372	0.5162	0.274	0.7083	0.5948	0.6292	0.4914	0.3969	0.5628	0.2506	0.6678	0.554	0.7057	0.6896	0.6627	0.57	0.4394	0.6105	0.1987
AFP The Australian Bureau of Statistics revealed Friday it has been targeted by hackers many times as they reportedly look to access market-sensitive information before public release. Hackers steal funds from Mexico banks MEXICO CITY - Hackers have stolen an unknown amount of money from banks in Mexico in a series of cyber attacks an official said. At least five attacks on the Mexican central ba…	0.0343	0.3743	0.3548	0.2624	0.3638	0.1658	0.6694	0.4204	0.5407	0.364	0.4383	0.5501	0.3506	0.5055	0.4513	0.6829	0.5901	0.6641	0.5076	0.4544	0.4402	0.5485	0.449	0.4273	0.3752	0.4876	0.5179	0.426	0.5825	0.3196	0.5359	0.4954	0.2492	0.694	0.6212	0.6513	0.486	0.4262	0.5811	0.2432	0.6522	0.5171	0.7132	0.7204	0.6616	0.5621	0.4192	0.5958	0.1632
Free Malaysia Today Malaysia renews protest as US opens embassy in Jerusalem FMT MEDIA SDN BHD KUALA LUMPUR Malaysia today voiced strong opposition to the US decision to open an embassy in Jerusalem. In a statement the foreign ministry said Malaysia firmly believed the move would further undermine and jeopardise efforts to find a comprehensive and lasting solution to the Palestinian-Israeli confl…	0.0436	0.4099	0.3859	0.2655	0.3837	0.174	0.6493	0.4369	0.5655	0.3568	0.4692	0.5245	0.4273	0.5063	0.4265	0.6646	0.5946	0.6803	0.4714	0.4766	0.4459	0.5549	0.4304	0.4243	0.3597	0.5137	0.4983	0.4597	0.6169	0.3225	0.5377	0.4894	0.2565	0.7192	0.629	0.6546	0.5046	0.3924	0.5578	0.2657	0.6777	0.4912	0.6919	0.7018	0.7236	0.5603	0.4411	0.6114	0.1687
Days before the Auburn City Council is due to vote on its school budget city leaders have found an unexpected 900 000 budget shortfall. Provided by Hearst Television Inc. In a memo to city and school officials Auburn s city manager said an assessing error was discovered last week. A tax increment financing account was counted twice meaning the city thought it had more money coming in that it actu…	0.026	0.3769	0.3564	0.2593	0.3681	0.1655	0.6706	0.4446	0.5558	0.3893	0.4556	0.5338	0.3608	0.5026	0.4584	0.6751	0.6082	0.656	0.5094	0.4576	0.4453	0.5478	0.4275	0.4371	0.3629	0.5084	0.5309	0.4448	0.5973	0.3418	0.5263	0.5006	0.2615	0.6932	0.6073	0.631	0.4874	0.3935	0.5834	0.2495	0.6819	0.5033	0.6882	0.7106	0.7141	0.5637	0.4336	0.6447	0.1971
Provided by AFP Bishop Juan Ignacio Gonzalez seen on the right said the main focus was now on the victims Pope Francis began receiving Chilean bishops at the Vatican on Tuesday in a bid to address a child abuse scandal within the Church in Chile that has come to haunt his papacy. The 34 bishops three of whom are already retired are to hold private and group meetings with the Argentine pontiff bet…	0.0542	0.3719	0.3485	0.2592	0.3619	0.1714	0.6752	0.4224	0.5513	0.3576	0.4374	0.5508	0.3787	0.5264	0.4457	0.6851	0.5672	0.6678	0.4845	0.44	0.4545	0.5404	0.4503	0.436	0.3638	0.4914	0.5501	0.4816	0.5989	0.2775	0.4879	0.4994	0.2529	0.7001	0.6438	0.673	0.5055	0.3843	0.5682	0.1998	0.6518	0.4728	0.6785	0.6648	0.6898	0.5368	0.3912	0.6271	0.1875
A Chinese nonprofit plans to open an innovation center in the Texas Medical Center to focus on fostering cutting-edge biomedical companies. The proposed China U.S. Biotechnology Innovation Center also known as CUBIC will serve as a bridge for Chinese companies looking to invest in Houston and vice versa. Jiangsu Industrial Technology Research Institute or JITRI a nonprofit group based in the east…	0.1157	0.3443	0.3298	0.2753	0.3516	0.1314	0.5058	0.4833	0.4849	0.4083	0.4271	0.5785	0.3519	0.4916	0.4509	0.6819	0.6439	0.6411	0.5396	0.4587	0.493	0.5713	0.4199	0.4655	0.3434	0.4557	0.5561	0.4636	0.6487	0.3006	0.5616	0.5099	0.247	0.7333	0.6949	0.6459	0.581	0.39	0.5266	0.2569	0.6789	0.478	0.6636	0.7582	0.7393	0.5668	0.3704	0.5705	0.1722
Provided by AFP Protesters set up a display in front of the Stuttgart courtroom using pictures of Mexican students missing since 2014 A German court Tuesday put on trial six former employees of gun maker Heckler Koch over thousands of assault rifles that were allegedly exported illegally to violence-torn Mexican states. Human rights activists dozens of whom protested outside the Stuttgart court c…	0.0996	0.3649	0.3227	0.2588	0.3367	0.1472	0.6962	0.4441	0.5249	0.3449	0.4506	0.5377	0.362	0.5246	0.4533	0.6736	0.6152	0.6587	0.494	0.4546	0.4472	0.5793	0.485	0.4086	0.343	0.527	0.5177	0.451	0.5976	0.2936	0.5286	0.5767	0.2884	0.6997	0.603	0.6387	0.4854	0.438	0.58	0.2967	0.6244	0.4991	0.7118	0.6991	0.6477	0.5872	0.5123	0.5477	0.2064
JEDDAH The Consulate General of Italy in Jeddah on Monday hosted the first edition of Italian Research Day. The focus of the event was Future environmental and biological scenarios between the Mediterranean and the Red Sea. This topic was specifically chosen to indicate the strong link between Saudi Arabia and Italy which is the Suez Canal that connects both the countries through the Red Sea and …	0.0472	0.3735	0.3541	0.264	0.3612	0.1703	0.6477	0.4304	0.5689	0.3885	0.4552	0.5559	0.3637	0.4989	0.4222	0.6951	0.5715	0.6332	0.4753	0.4335	0.4355	0.5428	0.4363	0.4603	0.3662	0.514	0.5251	0.4542	0.6236	0.3503	0.5169	0.505	0.2513	0.7128	0.644	0.6497	0.5042	0.4048	0.5731	0.2721	0.6625	0.5173	0.6807	0.6854	0.7305	0.5539	0.4245	0.5845	0.1788
Provided by AFP A woman holds a model of the Dome of the Rock part of the Al Aksa mosque in Jerusalem as she takes part in a protest march in Istanbul Turkey on Tuesday urged Islamic countries to review their ties with Israel and said it would call an extraordinary summit of the world s main pan-Islamic body after dozens of Palestinians were killed by Israeli fire on the Gaza border. Ankara has r…	0.1444	0.4686	0.4176	0.26	0.3762	0.1602	0.6463	0.3847	0.572	0.4154	0.4925	0.5055	0.4822	0.5562	0.5034	0.7066	0.5838	0.6155	0.5029	0.4377	0.4644	0.5507	0.4437	0.4794	0.3702	0.5085	0.5438	0.4376	0.5667	0.3262	0.5156	0.5087	0.2631	0.6902	0.628	0.6143	0.4904	0.39	0.5446	0.2179	0.6614	0.5118	0.6631	0.6983	0.7005	0.5948	0.4393	0.5975	0.1913
ShutterStock Sea lion drowns in squid net. A sea lion has drowned in a squid net being used off the Auckland Islands. The death comes despite the use of a device that is supposed to prevent the mammals getting trapped. There are fewer than 12 000 New Zealand sea lions left. The latest death was of a juvenile female found at the bottom of a squid net. The net had a grill attached to it that is sup…	0.0079	0.3784	0.3681	0.2642	0.3738	0.1715	0.6725	0.4281	0.5522	0.3793	0.4436	0.5514	0.3556	0.5168	0.4489	0.6725	0.586	0.6624	0.489	0.4489	0.4495	0.5526	0.4476	0.4459	0.363	0.5205	0.5221	0.443	0.5963	0.3252	0.5298	0.5028	0.2539	0.712	0.63	0.6391	0.5046	0.4061	0.575	0.2552	0.6702	0.5115	0.6911	0.6978	0.7101	0.5629	0.4411	0.6043	0.1882
Provided by Independent Media Ahead of Ramadaan Shia Muslims in Cape Town are on edge following a deadly attack and the discovery of a bomb at the Imam Hussain Mosque in Durban. Picture Bheki Radebe African News Agency ANA Cape Town - Ahead of Ramadaan Shia Muslims in Cape Town are on edge following a deadly attack and the discovery of a bomb at the Imam Hussain Mosque in Verulam Durban. Muslim s…	0.0815	0.3752	0.3413	0.2579	0.3396	0.1679	0.6914	0.3968	0.5572	0.3688	0.4326	0.5582	0.3716	0.5194	0.4026	0.6645	0.5468	0.6963	0.4607	0.4342	0.4307	0.5058	0.4528	0.4415	0.3693	0.4781	0.554	0.4333	0.5928	0.2801	0.5285	0.4858	0.2576	0.7049	0.6153	0.6142	0.4766	0.4057	0.5528	0.244	0.6805	0.5093	0.6645	0.6728	0.7279	0.5708	0.4812	0.6124	0.1756
Bloomberg -- The gas market is being flipped upside down. Australia soon to become the world s biggest exporter of liquefied natural gas is now turning to the largest buyer Japan as it seeks to import the fuel to ease a domestic supply crunch. In a scenario played out previously by LNG shippers including Indonesia and Malaysia Australia is seeking to import gas to help ease supply imbalances exac…	0.0931	0.3554	0.3522	0.2638	0.3464	0.1466	0.6042	0.4288	0.5515	0.3665	0.4434	0.5788	0.3372	0.4773	0.4731	0.7053	0.6233	0.6338	0.5235	0.462	0.4654	0.5592	0.3991	0.4529	0.3957	0.4817	0.4559	0.4295	0.5991	0.3163	0.5258	0.5025	0.2776	0.7147	0.6232	0.6401	0.4783	0.439	0.5866	0.2526	0.6284	0.5264	0.6838	0.6521	0.694	0.5594	0.3937	0.5636	0.1517
In reaction to criticism around the use of Messenger in some countries worldwide particularly Myanmar Facebook has introduced new tools that it allow users of the app to report conversations that violate its community standards. A new tab inside the Messenger app lets users flag messages under a range of categories that include harassment hate speech and suicide. The claim is then escalated for r…	0.0618	0.369	0.3441	0.2623	0.3638	0.1647	0.6555	0.4203	0.5513	0.3762	0.451	0.564	0.3631	0.5133	0.4397	0.7104	0.5832	0.6896	0.451	0.4303	0.4502	0.5225	0.4429	0.4127	0.3852	0.5127	0.5613	0.425	0.5869	0.2147	0.6525	0.3796	0.2423	0.843	0.6993	0.6273	0.4138	0.431	0.5558	0.2573	0.6814	0.5135	0.6699	0.7702	0.7453	0.5744	0.4179	0.5737	0.1981
JCI Manila announced the date of their advocacy fun run event Run For the Mountains The charity run will commence simultaneously at Seascape Village in Pasay City and SM City Iloilo Run for the Mountains 2018 is for the benefit of the Indigenous Peoples Group of the Philippines and Smokey Mountain kids Did someone say fun run Yes Only this one is extra fun because participants will not only enjoy…	0.0436	0.3703	0.356	0.2521	0.3566	0.1696	0.6666	0.439	0.5603	0.3779	0.4437	0.5646	0.3698	0.4957	0.4645	0.6637	0.5903	0.662	0.5051	0.4533	0.4587	0.5444	0.4367	0.4753	0.3677	0.525	0.5452	0.4574	0.6035	0.3353	0.5369	0.5078	0.2663	0.6905	0.6146	0.638	0.4948	0.3992	0.5652	0.2497	0.6733	0.4868	0.6722	0.7051	0.7011	0.5669	0.4301	0.6069	0.1869
Bloomberg -- Machine translation provided by Google and reviewed by Bloomberg editors. Many banks in Germany are desperately looking for employees for regulatory reporting. As a result salaries in this area have risen significantly according to a new study by Bad Nauheim based headhunter Banking Consult which is available exclusively to Bloomberg News. The study finds that banks in Germany pay a …	0.0912	0.3544	0.3195	0.2643	0.3476	0.1496	0.6308	0.4392	0.5499	0.3688	0.456	0.5973	0.3466	0.467	0.4965	0.708	0.6195	0.6335	0.5249	0.4589	0.4824	0.5716	0.4192	0.4457	0.3994	0.4969	0.5214	0.4374	0.605	0.274	0.5375	0.5093	0.2902	0.686	0.606	0.65	0.4851	0.4452	0.5925	0.2265	0.6406	0.5003	0.7389	0.7	0.6529	0.567	0.4523	0.5828	0.2172
Mystery surrounds the cause of an air crash that killed a young boy and the pilot during a parachuting event. Air Accident Investigators and emergency services continued their efforts to dig out the Cessna 208B Grand Caravan aircraft from bogland near Clonbullogue Co Offaly. The aircraft plummeted to the ground just moments after 16 parachutists leapt above the Irish Parachute Club aerodrome on S…	0.0826	0.3675	0.331	0.2476	0.3384	0.1749	0.6918	0.4352	0.5217	0.3863	0.4375	0.5453	0.3434	0.4917	0.4587	0.678	0.5978	0.6599	0.4898	0.4458	0.4836	0.5583	0.3915	0.4484	0.3786	0.5754	0.5329	0.4771	0.6406	0.3264	0.5504	0.511	0.2083	0.6658	0.6484	0.5898	0.4808	0.3859	0.5493	0.1966	0.7048	0.4988	0.7285	0.6891	0.6845	0.5693	0.4818	0.613	0.1806
The Telegraph Carrots. Wisdom has always passed down through generations. Before the invention of the printing press stories would be relayed orally a process that left the original nugget of truth vulnerable to distortion like a very long-winded game of Chinese whispers. This is most likely how old wives tales came about. Older women wives is thought to come from the Old English word for woman w…	0.1321	0.3529	0.2949	0.2452	0.3492	0.1853	0.6466	0.4596	0.5853	0.3917	0.4369	0.6238	0.3437	0.4995	0.4592	0.683	0.5328	0.6872	0.4635	0.4176	0.5304	0.5116	0.461	0.4787	0.3548	0.5257	0.5139	0.4655	0.6609	0.3158	0.4417	0.5007	0.2591	0.6894	0.6549	0.6257	0.5587	0.3931	0.5611	0.2488	0.7268	0.5441	0.6665	0.7248	0.7254	0.5481	0.4379	0.5813	0.1914
By Rozanna Latiff The Malaysian Anti-Corruption Commission MACC found evidence in late 2015 that 42 million ringgit 10.6 million was transferred from a former subsidiary of state fund 1MDB into an account of then Prime Minister Najib Razak but its recommendation for further investigation was rejected by the attorney general a member of a panel that reviewed the commission s case files told Reuter…	0.1642	0.3482	0.2919	0.2602	0.343	0.1342	0.6109	0.3691	0.571	0.2606	0.478	0.4864	0.355	0.4942	0.4908	0.7425	0.5689	0.5608	0.366	0.6765	0.5454	0.628	0.4159	0.3668	0.39	0.4727	0.4078	0.4673	0.5995	0.325	0.5226	0.4936	0.2716	0.6832	0.6501	0.6566	0.4648	0.4117	0.6428	0.1975	0.6539	0.4564	0.7179	0.7024	0.6339	0.5675	0.4584	0.5781	0.1903
Provided by Business Insider palestine gaza protest israel jerusalem REUTERS Mohammed Salem A New York Times tweet containing the link to one of its news articles went viral as people on social media took issue with its description of deaths and violence amid protests on the Gaza border. Dozens of Palestinians have died in protests as the U.S. prepares to open its Jerusalem Embassy The Times s tw…	0.2267	0.5599	0.4112	0.2313	0.4303	0.1983	0.6653	0.5018	0.516	0.3695	0.4688	0.5438	0.3705	0.4938	0.4366	0.6367	0.5533	0.6693	0.4744	0.4396	0.432	0.5535	0.459	0.4477	0.3946	0.5447	0.4896	0.4834	0.6755	0.3195	0.5474	0.4774	0.2689	0.6812	0.6283	0.6918	0.4897	0.4373	0.534	0.2706	0.6911	0.496	0.7573	0.7164	0.6865	0.5502	0.426	0.5993	0.2077
Israel came under mounting international pressure amid calls Tuesday for an independent probe after its forces killed 60 Palestinians during protests along the Gaza border as the United States opened an embassy in Jerusalem. Protests and sporadic incidents flared again on the Gaza border though they were far fewer in number than the previous day with two Palestinians killed by Israeli fire Gaza s…	0.3918	0.7441	0.4742	0.2191	0.3761	0.1669	0.6876	0.4326	0.5208	0.375	0.3878	0.5444	0.1955	0.5227	0.5191	0.7051	0.5713	0.6417	0.5157	0.4535	0.4524	0.567	0.4424	0.4434	0.3805	0.5121	0.5354	0.4815	0.5853	0.3151	0.5332	0.5281	0.2685	0.6865	0.6654	0.5837	0.5099	0.4298	0.6491	0.185	0.596	0.5278	0.6781	0.7055	0.69	0.5903	0.4794	0.5984	0.2611
Provided by Business Insider jr express train Creative Commons Zero - CC0 The West Japan Railway Company has apologised after a train in central Japan departed its platform 25 seconds early. It didn t affect any other travel schedules but one person missed the train. Japan is meticulous about punctuality. A Japanese railway company has issued an official apology after one of its trains departed t…	0.0598	0.3666	0.3426	0.2528	0.3545	0.168	0.6509	0.4367	0.5429	0.3712	0.4357	0.5766	0.359	0.4917	0.4647	0.6767	0.5952	0.6501	0.4913	0.4411	0.4956	0.5586	0.4077	0.4697	0.3846	0.5447	0.5245	0.4477	0.6109	0.3234	0.5443	0.508	0.2702	0.6733	0.6291	0.6171	0.4766	0.4053	0.548	0.2617	0.6704	0.5155	0.6695	0.6984	0.6789	0.5912	0.4737	0.5888	0.1961
Xinhua Inter-Korean Summit Press Corps via Getty Images XINHUA PHOTO WEEKLY CHOICES CN Over the years peaceful gestures made by the North Korean regime with respect to its nuclear program have not been particularly reliable. As recently as 2012 Pyongyang pledged to place a moratorium on nuclear and missile testing in exchange for food aid. So the promises made by Kim Jong-un to South Korean presi…	0.0872	0.3165	0.4618	0.2347	0.361	0.1797	0.6955	0.4325	0.5696	0.3651	0.4435	0.5626	0.3516	0.5144	0.4511	0.6816	0.5998	0.6583	0.4878	0.4482	0.4693	0.5541	0.4421	0.4629	0.3633	0.5153	0.5205	0.4367	0.6086	0.322	0.5525	0.5043	0.2523	0.7018	0.6301	0.6368	0.5049	0.4143	0.5779	0.2785	0.6944	0.4998	0.7015	0.7097	0.6766	0.5362	0.4423	0.5854	0.1807
San Antonio-based refiner Valero Energy Corp. has signed a new deal to export fuel to northern Mexico from two of its Gulf Coast refineries. The refiner currently the largest in the U.S. will export gasoline and diesel to northern Mexico using a recently announced expansion by San Antonio-based NuStar Energy LP. Valero expects to begin shipping the fuels into northern Mexico by the end of 2018 an…	0.0923	0.3629	0.3448	0.2844	0.3486	0.1531	0.6111	0.4501	0.5479	0.3721	0.447	0.6014	0.3657	0.4632	0.5007	0.6846	0.6232	0.6336	0.5572	0.4547	0.4615	0.5672	0.4292	0.4474	0.3771	0.5288	0.4479	0.4658	0.6104	0.3505	0.5207	0.5128	0.2924	0.6351	0.609	0.645	0.4468	0.4726	0.5685	0.2554	0.5735	0.5335	0.68	0.688	0.599	0.5807	0.395	0.5209	0.1647
Tania Verbeeck Kayla Milaudi will never forget the daunting feeling of looking out across the expansive ancient Northern Territory landscape at sunrise from the peak of Mount Sonder west of Alice Springs. The 28-year-old from Melbourne was about to take on the biggest physical and mental challenge of her life. The business banker had been woken at the Redbank Gorge at the startlingly early hour o…	0.1611	0.3485	0.2824	0.2372	0.3226	0.1969	0.6303	0.4647	0.6068	0.3948	0.4459	0.6584	0.357	0.4841	0.4535	0.6767	0.5359	0.688	0.4818	0.4238	0.5302	0.5108	0.4387	0.491	0.3726	0.5322	0.578	0.5332	0.6261	0.2817	0.43	0.4771	0.2997	0.675	0.6519	0.6601	0.5241	0.3835	0.5821	0.2486	0.6512	0.4876	0.7022	0.6883	0.69	0.576	0.4831	0.6302	0.2085
Provided by Daily Maverick 2018-05-15-no-luke-jordan-the-city-remains-committed-to-advancing-the-needs-of-poor-residents Luke Jordan s carefully scripted piece is not only at pains to level an attack on the City s administration the entire journalism fraternity and the EFF but also attempts to position a potential future conflict amongst the three groups. It s a popular tool one employed by journ…	0.244	0.3458	0.2396	0.2295	0.2853	0.1193	0.5673	0.4736	0.5995	0.3358	0.4639	0.6878	0.3802	0.3904	0.5023	0.685	0.6381	0.6533	0.5723	0.4614	0.5403	0.5389	0.4	0.4502	0.3671	0.5019	0.4767	0.4401	0.6584	0.3874	0.5195	0.5251	0.3295	0.5885	0.4982	0.5596	0.456	0.3429	0.543	0.2738	0.7523	0.5471	0.6025	0.713	0.6384	0.5248	0.4465	0.6476	0.2569
A 50-year-old grandmother has died two months after a vacation to Florida but her family claims her life could have been saved if the deadly infection she likely picked up during the trip had been caught earlier. When Carol Martin from Indianapolis Indiana returned from her trip to Clearwater in February she told her husband Richard that she was experiencing pain from a small sore on her buttocks…	0.0759	0.3665	0.325	0.2466	0.3524	0.1887	0.6845	0.4376	0.5389	0.3725	0.4314	0.5702	0.3612	0.4999	0.477	0.6855	0.5684	0.6517	0.4854	0.4374	0.4912	0.5336	0.4345	0.4606	0.3594	0.5287	0.5116	0.4691	0.6256	0.3122	0.4918	0.4928	0.2552	0.6709	0.6622	0.6399	0.5431	0.4096	0.5421	0.212	0.7054	0.5196	0.6721	0.7192	0.7175	0.5647	0.4303	0.58	0.1987
BBC Tiger generic A school has been criticised after a live caged tiger was unveiled to Florida students at their prom. Christopher Colombus High School in Miami hosted its jungle-themed prom at a Hilton hotel on Friday. Concerns for the tiger s welfare have been growing on social media with thousands of people taking to Twitter Facebook and Reddit. The school principal has apologised for causing…	0.0456	0.3709	0.3395	0.2538	0.3548	0.1756	0.7056	0.4943	0.5491	0.4431	0.4862	0.4667	0.348	0.532	0.4145	0.694	0.6051	0.661	0.4544	0.4496	0.4596	0.5524	0.4306	0.4273	0.3786	0.5086	0.5722	0.4511	0.6268	0.3315	0.5565	0.4708	0.2451	0.7263	0.6255	0.6366	0.4723	0.4204	0.5639	0.2622	0.679	0.5172	0.6967	0.7051	0.707	0.5704	0.438	0.609	0.1901
Students are four times more likely to seek mental health advice from their smartphone and through social media than from a counsellor a report finds. Three quarters of students also admit they don t ask for help for their mental health and wellbeing because they are embarrassed. Provided by The Telegraph The study by UniHealth an online student health and wellbeing network is published today dur…	0.0872	0.3569	0.3124	0.2467	0.3356	0.1649	0.6608	0.5263	0.5836	0.4808	0.496	0.4942	0.3257	0.4968	0.4167	0.711	0.6163	0.6659	0.4987	0.4371	0.488	0.5414	0.4256	0.4307	0.3736	0.417	0.5669	0.4803	0.6777	0.3689	0.4978	0.4946	0.2653	0.7176	0.6505	0.6509	0.539	0.4353	0.5496	0.249	0.7144	0.5658	0.7642	0.742	0.7215	0.5951	0.486	0.5782	0.2056
SAUL LOEB AFP Getty Images US First Lady Melania Trump speaks during a discussion with local middle school students about their lives in the Blue Room of the White House in Washington DC April 9 2018. AFP PHOTO SAUL LOEB Photo credit should read SAUL LOEB AFP Getty Images First lady Melania Trump 48 underwent an embolization procedure Monday morning at Walter Reed National Military Medical Center…	0.1128	0.3545	0.3215	0.2501	0.3866	0.1885	0.6698	0.4631	0.5478	0.4124	0.4326	0.5411	0.3611	0.5014	0.4648	0.6889	0.5108	0.6655	0.516	0.4268	0.4921	0.5537	0.4355	0.4413	0.3643	0.5066	0.4963	0.4761	0.6482	0.3478	0.4787	0.4683	0.2537	0.6956	0.6865	0.6533	0.5499	0.3735	0.5391	0.2158	0.7056	0.5435	0.7134	0.7149	0.7386	0.5669	0.4263	0.5682	0.2116
Bloomberg Bloomberg Ethiopian Air Seeks Africa Dominance With New Carriers Jet Deal Bloomberg -- Ethiopian Airlines Enterprise plans to establish half a dozen international offshoots before the end of the year as Africa s biggest carrier steps up efforts to dominate markets across the continent. Ethiopian will take equity stakes in new operators in Zambia Chad Mozambique and Gambia while helping …	0.0777	0.3581	0.3475	0.2697	0.3492	0.1514	0.6186	0.4249	0.5541	0.3754	0.4454	0.5721	0.3547	0.4799	0.4687	0.6914	0.6116	0.6343	0.505	0.4582	0.477	0.5657	0.3925	0.4665	0.3931	0.54	0.4967	0.4509	0.5821	0.276	0.5622	0.5264	0.2168	0.668	0.6285	0.583	0.4777	0.3986	0.5243	0.2311	0.6528	0.5295	0.7743	0.6528	0.6939	0.6115	0.4858	0.6002	0.1654
SAN DIEGO The Mexican migrant slouching in his baggy jail garb was caught crossing the border and the federal judge in San Diego wanted an explanation. I ll stay in Mexico and won t come back again said Carlos Arizmendi-Dominguez 34 a former dairy farmer who was trying to return to his family in Idaho. I ask forgiveness. Gregory Bull Associated Press Immigration and Customs Enforcement Deputy Dir…	0.1004	0.3713	0.3274	0.2517	0.3697	0.1609	0.6716	0.438	0.5394	0.3515	0.4417	0.5853	0.3445	0.5098	0.5063	0.686	0.5958	0.6718	0.5575	0.4617	0.431	0.5862	0.5064	0.3828	0.334	0.5546	0.5036	0.5154	0.6344	0.3532	0.5505	0.5179	0.2347	0.6588	0.6137	0.6521	0.4577	0.4901	0.5486	0.273	0.5802	0.5246	0.6755	0.7587	0.611	0.5575	0.412	0.5782	0.1739
Kim Jong-un the North Korean leader is misleading the world with his talk of denuclearisation according to one of the highest ranking officials ever to defect from his secretive regime. In his newly published memoir Thae Yong-ho who served as deputy ambassador at the North Korean embassy in London says Kim is hot tempered impulsive and violent and will never give up his nuclear arsenal Mr Thae wh…	0.1091	0.3014	0.4889	0.2255	0.3568	0.1907	0.7189	0.4267	0.5712	0.3422	0.4479	0.5528	0.3517	0.5224	0.4665	0.6781	0.5836	0.6487	0.467	0.4713	0.489	0.5402	0.4528	0.4463	0.368	0.5188	0.5252	0.4215	0.629	0.2938	0.5364	0.4742	0.2469	0.7115	0.6124	0.6384	0.5432	0.4307	0.6376	0.3458	0.7424	0.5121	0.6914	0.7	0.6558	0.5095	0.4586	0.6354	0.1791
Getty Belarussian President Alexander Lukashenko during the Eurasian Economic Union EAEU Summit May 14 2018 in Sochi Russia. Leader of Russia Belarus Armenia Kazakhstan and Kyrguzstan have gatrhered for joint economic summit. Photo by Mikhail Svetlov Getty Images When the guards come these inmates never know if it is for the last time. On death row in Belarus the only country in Europe that still…	0.2521	0.3361	0.2463	0.2391	0.3135	0.1752	0.7129	0.4012	0.55	0.2894	0.4154	0.5964	0.3986	0.5104	0.4851	0.7072	0.5437	0.6923	0.4466	0.4419	0.479	0.571	0.508	0.4103	0.3492	0.5875	0.5661	0.4782	0.5851	0.2197	0.4708	0.5604	0.2873	0.6391	0.6184	0.6234	0.5034	0.4121	0.5676	0.2184	0.6873	0.5149	0.665	0.6753	0.6813	0.579	0.4641	0.5573	0.2482
Republican senators are demanding a public apology after a White House staffer joked about Sen. John McCain s R-Ariz. failing health even as the administration is doubling down on its decision to handle the fallout internally. The growing divisions between the Senate GOP caucus and the White House comes on the eve of a closed-door Tuesday lunch between President Trump and Senate Republicans. Sen.…	0.1541	0.3242	0.3163	0.2381	0.5774	0.2405	0.6967	0.4048	0.5804	0.5224	0.1479	0.3935	0.4439	0.4541	0.5036	0.6883	0.3707	0.6765	0.5381	0.409	0.4816	0.7138	0.2343	0.3427	0.3023	0.4537	0.5293	0.3919	0.5814	0.3053	0.5547	0.5315	0.2522	0.7278	0.6101	0.6218	0.4736	0.4252	0.5876	0.2855	0.6692	0.5049	0.6755	0.6902	0.7155	0.5813	0.4859	0.5925	0.1941
The Ministry of Human Resources and Emiratization MoHRE announced on Tuesday the official opening of 11 Tadbeer centers one-stop shops for recruiting domestic employees under government-approved unified costs. The ministry also announced that the cost of bringing Filipino workers is now reduced from Dh20 000 to Dh12 000 after talks and MoUs were signed with the government of Philippines. The open…	0.139	0.3562	0.3144	0.2599	0.3106	0.1208	0.5614	0.4176	0.5757	0.3477	0.4487	0.5713	0.3483	0.4575	0.4405	0.7363	0.6273	0.6426	0.551	0.4315	0.4446	0.5741	0.4298	0.3842	0.3393	0.4141	0.487	0.5144	0.549	0.2717	0.5101	0.4698	0.2557	0.658	0.6917	0.6753	0.5485	0.4453	0.4983	0.1997	0.6189	0.5596	0.7454	0.6627	0.6794	0.5842	0.4023	0.6945	0.1765
Businessworld It s more funds in the Philippines By Melissa Luz T. Lopez Senior Reporter REMITTANCES dropped in March to post the steepest fall in 15 years due to lower amounts sent by overseas Filipino workers OFWs based in the Middle East the central bank reported yesterday. Funds remitted by OFWs totalled 2.36 billion for the month 9.8 lower than the 2.615 billion received in March 2017 the Ba…	0.1237	0.3585	0.3139	0.2617	0.3225	0.1361	0.6012	0.4399	0.5507	0.3564	0.4496	0.6136	0.3632	0.441	0.4905	0.689	0.6398	0.595	0.5296	0.45	0.4748	0.5827	0.3977	0.4371	0.3879	0.5283	0.4906	0.4465	0.5965	0.2881	0.5118	0.5471	0.3325	0.6293	0.5958	0.6232	0.4557	0.4422	0.5837	0.245	0.6181	0.5162	0.7333	0.6739	0.5872	0.5878	0.4476	0.5925	0.2763
Provided by Business Insider alaska airlines David McNew Getty Images A passenger on an Alaska Airlines flight took off his clothes and ran up and down the aisle the New York Daily News reports. The passenger reportedly removed his clothes and ran the length of the cabin about 20 minutes before landing. After the flight landed law enforcement reportedly took the man into custody and brought him t…	0.057	0.3669	0.3341	0.2519	0.3548	0.182	0.6809	0.4294	0.5158	0.3525	0.421	0.5661	0.3788	0.5045	0.4738	0.6672	0.5914	0.6404	0.4771	0.4455	0.5022	0.5715	0.4156	0.4921	0.3609	0.6097	0.5035	0.457	0.6088	0.3035	0.5842	0.5374	0.1695	0.6482	0.6606	0.5572	0.4558	0.3545	0.4914	0.2024	0.703	0.5337	0.8274	0.6568	0.7097	0.6256	0.5646	0.6342	0.1629
REUTERS Sergei Karpukhin FILE PHOTO Russian President Vladimir Putin s envoy for Syria Alexander Lavrentyev speaks during a news conference at the end of the Syrian Congress of National Dialogue in Sochi Russia Turkey and Iran will hold the next round of their Syrian peace talks in July in the Russian city of Sochi not in the Kazakh capital Astana like their previous meetings the three countries …	0.1056	0.3663	0.3788	0.3045	0.3561	0.1448	0.6951	0.3074	0.5189	0.4809	0.4872	0.5562	0.3806	0.5029	0.4494	0.6339	0.6121	0.7486	0.4883	0.4474	0.4639	0.5861	0.4415	0.3907	0.3645	0.5298	0.5243	0.4325	0.6088	0.366	0.4869	0.5112	0.2833	0.749	0.6989	0.6471	0.5031	0.4158	0.5271	0.2605	0.6486	0.4496	0.6679	0.6708	0.7609	0.6145	0.4142	0.6322	0.1554
Qatar Petroleum s President and CEO Saad Sherida al-Kaabi says that petrochemicals represents a major pillar of QP growth strategy. QNA Doha Qatar Petroleum QP announced on Tuesday the development and operation of a new world-scale Petrochemicals Complex at Ras Laffan Industrial City which will include an ethane cracker with more than 1.6 million tonnes per year MTPA of ethylene making it the lar…	0.062	0.3665	0.3591	0.2748	0.355	0.1531	0.6171	0.4335	0.5593	0.3764	0.4533	0.5749	0.3475	0.4783	0.4488	0.6931	0.6069	0.6177	0.5213	0.4419	0.4564	0.5616	0.4202	0.4614	0.3876	0.4878	0.4874	0.4313	0.5963	0.3311	0.53	0.5071	0.2841	0.6997	0.609	0.6523	0.4816	0.4247	0.5698	0.2752	0.6377	0.5052	0.6909	0.6654	0.707	0.5695	0.4116	0.5691	0.1568
The EU said a new bridge linking mainland Russia to Moscow-annexed Crimea which Russian President Vladimir Putin drove a truck over on Tuesday was a fresh assault on Ukraine s territorial integrity. The Russian Federation has constructed the Kerch Bridge to the Crimean Peninsula without Ukraine s consent. This constitutes another violation of Ukraine s sovereignty and territorial integrity by Rus…	0.0394	0.3711	0.3654	0.2836	0.3815	0.1638	0.6808	0.3916	0.517	0.3673	0.4849	0.5414	0.3475	0.4875	0.4626	0.7051	0.6315	0.7609	0.399	0.425	0.411	0.6411	0.4314	0.5291	0.3531	0.5069	0.524	0.4444	0.5995	0.3583	0.5032	0.5233	0.2598	0.7331	0.6644	0.622	0.5224	0.4043	0.5662	0.2681	0.6571	0.4986	0.6245	0.6805	0.6765	0.5838	0.448	0.6553	0.1746
Police divers began searching a lake in a London park today five years after the disappearance of a man who failed to turn up to celebrate his daughter s 18th birthday. Scotland Yard said it had launched a murder inquiry into the disappearance of Robert Duff 41 after receiving significant information about what happened to him. Father-of-two Mr Duff of Kilburn vanished without trace after missing…	0.0867	0.3623	0.331	0.2459	0.3376	0.1832	0.7018	0.4256	0.5129	0.3114	0.4242	0.5555	0.3954	0.5069	0.4892	0.6703	0.5827	0.6356	0.4865	0.4478	0.4704	0.5506	0.4394	0.4451	0.3847	0.5443	0.5252	0.4463	0.6134	0.3362	0.5102	0.4983	0.2759	0.6844	0.6138	0.6335	0.5037	0.4337	0.5959	0.2803	0.6981	0.5136	0.677	0.6948	0.688	0.5595	0.4665	0.6026	0.2073
Provided by Independent Media CAPE TOWN - Pro-Palestinian supporters in Cape Town have likened modern-day Israel to South Africa in the Apartheid state saying it was heartbreaking to still see people treated like that. Several thousand people marched from Keizersgracht Street to Parliament in Cape Town in support of Palestine this after Israel opened fire on Palestinian protesters on the Israel-G…	0.1157	0.4391	0.3795	0.2459	0.3697	0.1772	0.6682	0.4383	0.5751	0.3737	0.4421	0.5474	0.3474	0.5191	0.4508	0.6739	0.5693	0.6619	0.4626	0.4482	0.4631	0.5384	0.4442	0.4604	0.354	0.5343	0.5719	0.4191	0.5418	0.3269	0.5132	0.4899	0.2693	0.7047	0.6156	0.6346	0.4826	0.3493	0.515	0.264	0.6972	0.5238	0.6838	0.6841	0.6916	0.5916	0.3963	0.6214	0.1789
Provided by Al Jazeera Laila was the youngest fatality following the deadly demonstrations in Gaza on Monday Reuters Laila Anwar al-Ghandour an eight-month-old baby has died of tear-gas inhalation at dawn Gaza s ministry of health says highlighting international outrage over the killings by Israeli soldiers of 60 Palestinians who joined in a massive protest against the opening of the US embassy i…	0.3169	0.6172	0.401	0.2149	0.3641	0.1705	0.6829	0.4438	0.515	0.3462	0.3747	0.5472	0.181	0.5124	0.5264	0.715	0.5763	0.6244	0.466	0.4524	0.4335	0.5975	0.4397	0.4768	0.3736	0.5164	0.5488	0.5312	0.6225	0.2492	0.5396	0.5059	0.3207	0.668	0.6232	0.6699	0.4801	0.3507	0.4745	0.2834	0.7405	0.4707	0.7528	0.6664	0.586	0.5768	0.4009	0.5775	0.2487
Provided by AFP Former French budget minister Jerome Cahuzac arriving for his hearing at the Paris courthouse on Tuesday A French appeals court on Tuesday upheld a tax fraud conviction against former budget minister Jerome Cahuzac whose hidden overseas accounts became one of the most embarrassing episodes of Francois Hollande s Socialist presidency. But the judges reduced his sentence from an ini…	0.0656	0.3679	0.3315	0.2619	0.354	0.1565	0.6631	0.4162	0.5649	0.3242	0.4489	0.5508	0.3561	0.5078	0.4888	0.6999	0.6039	0.6463	0.5081	0.4731	0.4738	0.5816	0.4581	0.4122	0.371	0.5267	0.5475	0.4402	0.5885	0.2792	0.5001	0.5437	0.2738	0.6855	0.5961	0.6618	0.4708	0.4271	0.5943	0.2285	0.6857	0.4803	0.6939	0.7055	0.6939	0.565	0.4592	0.6158	0.2171
Prisma by Dukas UIG via Getty Images Beach on Cayo Coco province Ciego de Avila Cuba. MONTREAL - A Quebec man facing four years in a Cuban jail after a boating accident killed a fellow Canadian tourist last July is suing travel company Sunwing for damages. Lawyers representing Toufik Benhamiche of Mascouche filed the application last week seeking more than 340 000 for himself and his wife. The ma…	0.0658	0.367	0.3297	0.2552	0.3533	0.1616	0.6729	0.4258	0.5375	0.3384	0.4397	0.569	0.3623	0.5134	0.4655	0.6873	0.595	0.6498	0.5005	0.4507	0.483	0.5771	0.4614	0.4133	0.3682	0.544	0.5315	0.4484	0.6114	0.2947	0.5221	0.5094	0.2538	0.6773	0.6179	0.6475	0.496	0.4148	0.5717	0.2441	0.6756	0.5079	0.6803	0.7	0.7009	0.575	0.469	0.5971	0.1817
It s one of the burning questions about the upcoming royal wedding Will Meghan Markle wear a tiara when she says I do Many experts are betting that yes Markle will don a glittery headpiece on the big day. It s a royal tradition after all. Almost every British royal bride in recent memory has worn a tiara on her wedding day so I do expect to see Meghan wear one Ella Kay a royal jewelry expert and …	0.1545	0.3462	0.2638	0.2277	0.2773	0.6707	0.5434	0.337	0.5579	0.3773	0.5019	0.5474	0.3152	0.512	0.4668	0.6462	0.6455	0.6725	0.5211	0.458	0.4611	0.5375	0.4739	0.4838	0.373	0.5277	0.5328	0.4532	0.6088	0.3245	0.5081	0.5434	0.2906	0.6969	0.6137	0.642	0.4792	0.4132	0.5914	0.2593	0.6808	0.4746	0.6477	0.6949	0.692	0.5789	0.4723	0.5732	0.2254
WASHINGTON CIA director-nominee Gina Haspel who ran a secret CIA prison after 9 11 where a detainee was tortured asserted for the first time publicly Tuesday that the CIA s program of brutal interrogations was a mistake that ultimately did damage to our officers and our standing in the world. Haspel s significant new statement in a letter to the ranking Democrat on the Senate intelligence Committ…	0.1581	0.3259	0.2923	0.2672	0.52	0.1951	0.759	0.3535	0.6196	0.4803	0.0764	0.4208	0.475	0.4137	0.3266	0.882	0.9574	0.6194	0.3381	0.451	0.5117	0.3666	0.7286	0.4812	0.4381	0.5735	0.4955	0.4878	0.6184	0.366	0.5402	0.4926	0.2764	0.6825	0.6219	0.6401	0.5151	0.3891	0.5601	0.2265	0.6478	0.4757	0.7427	0.7021	0.7092	0.5491	0.3988	0.6289	0.2014
When Cassandra Levesque a Girl Scout from New Hampshire found out that her home state allowed child marriage for girls and boys as young as 13 she was appalled. But instead of just balking at the reprehensible law she got involved in what has become a nationwide fight against child marriage. Now a freshman political science major at Southern New Hampshire University Levesque dedicated her Girl Sc…	0.0789	0.3636	0.327	0.2559	0.3602	0.1684	0.6728	0.4474	0.5716	0.3881	0.4533	0.5719	0.3786	0.5127	0.46	0.6602	0.578	0.6771	0.5023	0.453	0.4477	0.5431	0.4781	0.4513	0.3576	0.5165	0.5338	0.4901	0.5924	0.2743	0.4991	0.5128	0.2618	0.7009	0.6265	0.6755	0.5247	0.4092	0.5694	0.2229	0.6601	0.4942	0.6762	0.7036	0.6741	0.5692	0.4576	0.5951	0.1993
Ben Hider Getty Images Canada s technology companies are crying foul after the federal government signed a sole source contract with IBM Canada Ltd. worth 500 million the largest non-competitive contract in federal procurement history. The Liberal government of Prime Minister Justin Trudeau signed the 500 million deal with IBM Canada Ltd. a subsidiary of the U.S. technology behemoth without any c…	0.0917	0.3555	0.3239	0.282	0.3583	0.1475	0.6176	0.445	0.5575	0.3509	0.4628	0.5766	0.3397	0.4776	0.4984	0.7059	0.6289	0.6365	0.5508	0.4549	0.4846	0.5563	0.4306	0.42	0.3868	0.4892	0.4846	0.4133	0.5892	0.3198	0.5374	0.4971	0.2794	0.6614	0.6104	0.6332	0.481	0.4448	0.5727	0.2385	0.6525	0.5092	0.6901	0.7054	0.6848	0.5771	0.4548	0.5863	0.1919
SEOUL May 15 Yonhap -- South Korea and Singapore have discussed ways to collaborate in renewable energy and autonomous vehicles and agreed to promote trade and investment between the two nations Seoul s trade ministry said Tuesday. Paik Un-gyu South Korean minister of trade industry and energy held a meeting with his Singaporean counterpart Chan Chun Sing in the Southeast Asian nation to step up …	0.0589	0.3478	0.4022	0.2692	0.3626	0.1518	0.5889	0.4369	0.5309	0.3716	0.4349	0.5291	0.3554	0.5308	0.4482	0.6946	0.6051	0.6543	0.4877	0.4457	0.4354	0.5492	0.423	0.4383	0.3671	0.5046	0.5238	0.4532	0.5712	0.3576	0.4967	0.514	0.2675	0.7126	0.6225	0.6405	0.5074	0.4304	0.5486	0.2221	0.6168	0.5228	0.6726	0.6679	0.7435	0.5907	0.4171	0.5514	0.1542
Provided by AFP The trial of top Pope aide Cardinal George Pell for alleged historic sexual offences could be held in secret after prosecutors sought a blanket ban on media coverage The trial of top Papal aide Cardinal George Pell for alleged historic sexual offences could be held in secret after prosecutors on Tuesday sought a blanket ban on media coverage. Pell s case returns to the Victoria Co…	0.0481	0.3664	0.3412	0.2554	0.3742	0.169	0.6876	0.4153	0.5457	0.338	0.4512	0.5546	0.366	0.533	0.4439	0.6928	0.5907	0.6519	0.4881	0.4551	0.4725	0.5813	0.4857	0.4082	0.3571	0.5313	0.5686	0.4525	0.6128	0.2644	0.5051	0.5401	0.2526	0.703	0.6017	0.6823	0.4761	0.4156	0.5823	0.22	0.6797	0.4968	0.6719	0.7007	0.7108	0.5359	0.4453	0.5975	0.1856
Provided by Business Insider Gap T Shirt Screenshot Gapfactory.com Gap has issued an apology for selling a T-shirt that depicts China without Taiwan South Tibet or the South China Sea. The US clothing brand apologized and said that it respects the sovereignty and territorial integrity of China. Gap is the latest company to run afoul of China s sensitivity over its contested territories after Marr…	0.102	0.344	0.3709	0.2871	0.3794	0.134	0.4299	0.4631	0.3854	0.4042	0.3792	0.5448	0.3535	0.5678	0.3811	0.6214	0.6424	0.6557	0.4296	0.4565	0.5253	0.5776	0.399	0.505	0.3243	0.5389	0.5931	0.4439	0.5616	0.1794	0.6695	0.6332	0.1939	0.7622	0.6162	0.5384	0.5366	0.3603	0.5265	0.3724	0.6071	0.4418	0.7219	0.7477	0.8181	0.5133	0.251	0.625	0.2331
A group of current and former members of the Los Angeles City Council all of them Latino has endorsed Deputy Chief Robert Arcos bid to become police chief calling him the right leader at the right time for the Los Angeles Police Department. Councilman Gil Cedillo and four former lawmakers sent Mayor Eric Garcetti a letter Friday praising Arcos as accessible reform-minded and a passionate advocate…	0.1345	0.3508	0.2993	0.2425	0.3482	0.1533	0.7058	0.4375	0.5258	0.3196	0.4181	0.5068	0.4166	0.4928	0.5018	0.6669	0.5863	0.6474	0.5282	0.4561	0.4172	0.5359	0.4698	0.4485	0.352	0.5017	0.5606	0.4549	0.6138	0.3892	0.5725	0.4693	0.2452	0.7229	0.644	0.6301	0.4775	0.3708	0.5616	0.2615	0.612	0.5075	0.6536	0.6749	0.7315	0.5621	0.3883	0.6268	0.1499
North Korea canceled plans to meet with South Korean officials and threatened to cancel the planned summit between leader Kim Jong Un and President Trump South Korea s Yonhap News Agency reported Tuesday. Korea Summit Press Pool Getty Images Kim Jong Un and Moon Jae In. A cantankerous Kim was reportedly upset about joint military exercises between South Korea and the U.S. which North Korean state…	0.0818	0.3027	0.517	0.1959	0.3733	0.1708	0.6948	0.4087	0.5534	0.3875	0.449	0.5434	0.3531	0.5145	0.4526	0.6695	0.5875	0.6678	0.4945	0.4538	0.4274	0.5581	0.4461	0.4112	0.3711	0.5327	0.5378	0.44	0.5994	0.3324	0.531	0.4875	0.2567	0.6898	0.6164	0.64	0.486	0.4087	0.557	0.2049	0.6468	0.5236	0.689	0.6914	0.7291	0.6019	0.4196	0.5978	0.211
Donald Trump s historic meeting with Kim Jong-un was thrown into uncertainty last night as North Korea warned it could be cancelled over US military exercises . The North s Korean Central News Agency KCNA unexpectedly announced talks with South Korea had been postponed just hours before they were due to start because of the military drills. Provided by The Telegraph America was also warned that c…	0.1833	0.2335	0.6217	0.1585	0.3686	0.1721	0.7057	0.3997	0.5527	0.3889	0.4561	0.5419	0.3576	0.5073	0.4558	0.6709	0.5849	0.6798	0.5088	0.4564	0.4251	0.562	0.4483	0.3945	0.3838	0.5367	0.5253	0.4398	0.6092	0.3437	0.5391	0.4761	0.2531	0.6894	0.6169	0.6377	0.4868	0.4012	0.5484	0.193	0.6505	0.5417	0.6908	0.6905	0.7086	0.6149	0.4027	0.5947	0.2204
There was a huge turnout Tuesday at the Baltimore National Cemetery for the funeral of a Vietnam veteran who died 16 years ago. Supporters and family were there thanks to one man and a social media post. It was a full military funeral for Capt. Larry Casey. Dozens of military supporters his wife and daughter were there to accept his burial flag. Provided by Hearst Television Inc. It s unreal. I m…	0.0642	0.3678	0.3406	0.2543	0.3629	0.1913	0.6827	0.4285	0.5462	0.3836	0.4321	0.5487	0.3651	0.5163	0.4522	0.6694	0.5544	0.6692	0.4776	0.4456	0.4624	0.5489	0.4468	0.4704	0.368	0.5361	0.5393	0.4564	0.6064	0.3256	0.5191	0.4827	0.2432	0.7067	0.6373	0.6581	0.5027	0.4063	0.5741	0.2226	0.6859	0.4967	0.6851	0.7109	0.7085	0.5651	0.4163	0.6058	0.1758
The Pentagon gave a government watchdog incorrect figures on the size of Afghan security forces earlier this month the watchdog said Tuesday. The Pentagon recently informed the Special Inspector General for Afghanistan Reconstruction SIGAR that the Afghan National Defense and Security Forces ANDSF have 313 728 military personnel as of Jan. 31 - not the 296 409 the Pentagon previously told the ins…	0.0946	0.3767	0.3444	0.259	0.3386	0.1417	0.6792	0.3754	0.5127	0.3901	0.4211	0.5486	0.3235	0.4742	0.4325	0.6427	0.6083	0.6993	0.5403	0.4588	0.4317	0.5622	0.4197	0.4037	0.3773	0.5299	0.4857	0.5094	0.6338	0.319	0.6116	0.4824	0.2578	0.6998	0.5037	0.6806	0.51	0.2754	0.7136	0.1857	0.6662	0.5533	0.6753	0.7358	0.6559	0.5695	0.444	0.5486	0.2311
Reuters Stefan Wermuth The entrance of the Guildhall in Windsor UK. A stained glass window linking Windsor UK with Windsor Ont. was unveiled here on May 15 1951. REUTERS Stefan Wermuth With the royal wedding of Prince Harry and Meghan Markle fast approaching all eyes are on the town of Windsor in the United Kingdom. Other than sharing a name it may seem Windsor Ont. and Windsor UK have little in …	0.0668	0.3697	0.3341	0.2597	0.3244	0.3271	0.6158	0.4053	0.5591	0.3673	0.4603	0.5659	0.3566	0.5079	0.4763	0.6796	0.6282	0.6624	0.4906	0.444	0.455	0.543	0.4194	0.4406	0.3713	0.5557	0.5333	0.4515	0.6053	0.3493	0.5114	0.5473	0.2779	0.6685	0.6064	0.6042	0.5005	0.4241	0.5843	0.267	0.6948	0.507	0.6813	0.7005	0.6699	0.5854	0.486	0.564	0.2311
Provided by MediaWorks NZ Limited North Korea has threatened to cancel its upcoming meeting with Donald Trump after the United States and South Korea conducted joint military drills. The pariah state has already cancelled a scheduled meeting with South Korea on Wednesday local time for the same reason according to South Korean news agency Yonhap. Kim Jong-un and President Trump are expected to me…	0.0894	0.3141	0.4768	0.2118	0.3762	0.1707	0.6868	0.4135	0.5484	0.382	0.4552	0.5431	0.368	0.5118	0.4537	0.675	0.5888	0.668	0.4963	0.4472	0.4291	0.5641	0.4498	0.4118	0.3722	0.5257	0.5272	0.4462	0.5996	0.3388	0.5386	0.4976	0.2576	0.6942	0.6226	0.6317	0.4859	0.4128	0.5408	0.1992	0.6384	0.5225	0.6822	0.6865	0.7204	0.6078	0.4219	0.5921	0.2145
Video by CBS News North Korea threatened Wednesday to cancel the forthcoming summit between leader Kim Jong Un and President Donald Trump if Washington seeks to push Pyongyang into unilaterally giving up its nuclear arsenal. It also cancelled high-level talks due Wednesday with Seoul over the Max Thunder joint military exercises being held between the United States and South Korea denouncing the …	0.2681	0.2133	0.6541	0.1989	0.362	0.1611	0.6778	0.4187	0.5612	0.3801	0.4507	0.5162	0.3997	0.5332	0.4487	0.6621	0.5933	0.6902	0.5098	0.4606	0.43	0.5575	0.4673	0.4278	0.3565	0.5256	0.4765	0.479	0.6295	0.3355	0.5478	0.492	0.2579	0.7055	0.6204	0.673	0.5014	0.3835	0.5787	0.2303	0.6838	0.5117	0.6985	0.6831	0.6888	0.5517	0.4316	0.6101	0.1579
Provided by AFP Protesters in the southeastern Turkish city of Diyarbakir hold a placard reading hell is the capital of Israel at a demonstration slamming the bloodshed along the Gaza border Turkey and Israel on Tuesday ordered envoys to leave in tit-for-tat moves and exchanged bitter accusations as a row over the Israeli army s killing of dozens of Palestinians threatened a 2016 reconciliation d…	0.2821	0.604	0.4561	0.2649	0.3693	0.1495	0.6425	0.3082	0.5923	0.4857	0.5192	0.455	0.5288	0.655	0.6018	0.7889	0.5437	0.5226	0.509	0.4522	0.5371	0.5365	0.4765	0.5873	0.3752	0.4721	0.5633	0.4032	0.4577	0.348	0.4966	0.5109	0.224	0.6976	0.6502	0.5685	0.5057	0.3882	0.6414	0.1428	0.6641	0.5807	0.6397	0.7107	0.6166	0.6274	0.4136	0.6115	0.2055
On a cobbled street in the south of Spain Norah Ohrt lives like a typical Andalusian in a little white house with red flowers blooming from the windows. It s a world away from what her life would be like if she was still living in Australia. The 71-year-old former gallery owner says that in Perth she d be living in state housing surviving on the smell of an oily rag on the Australian pension . Wi…	0.1998	0.3378	0.261	0.242	0.312	0.1604	0.6079	0.4863	0.5852	0.4024	0.4519	0.6522	0.3657	0.4392	0.5004	0.7145	0.5681	0.661	0.519	0.4539	0.5411	0.5294	0.424	0.4533	0.3601	0.5036	0.4879	0.4786	0.6282	0.3041	0.4799	0.5058	0.2948	0.6474	0.6194	0.587	0.5239	0.4489	0.5805	0.2246	0.7194	0.5196	0.688	0.7484	0.6908	0.5825	0.4363	0.6113	0.2219
By William James Prime Minister Theresa May on Tuesday warned Turkish President Tayyip Erdogan not to go too far in his crackdown on those believed to be behind a failed 2016 coup attempt speaking after a meeting in London marked by human rights protests. REUTERS Peter Nicholls A police officer holds a baton during demonstrations outside Downing Street ahead of the visit by Turkey s President Rec…	0.1536	0.3938	0.3508	0.2919	0.3242	0.1372	0.6187	0.2543	0.5351	0.5084	0.5069	0.482	0.5511	0.6818	0.7015	0.8581	0.5585	0.565	0.5051	0.3969	0.4106	0.5281	0.438	0.5204	0.37	0.5181	0.5297	0.485	0.5601	0.3487	0.5183	0.531	0.2841	0.7204	0.5873	0.6063	0.5218	0.3864	0.592	0.2787	0.6885	0.568	0.724	0.6856	0.6191	0.5746	0.4467	0.5948	0.2102
Pelane Phakgadi EWN. Several organisations are demonstrating outside the US Consulate in Sandton Johannesburg. JOHANNESBURG - Several organisations are picketing outside the US Consulate in Sandton under the banner Free Palestine. They include the South African Communist Party SACP Palestine Solidarity Campaign and union National Union of Metalworkers of South Africa Numsa . About 60 Palestinians…	0.1114	0.4624	0.413	0.2587	0.385	0.1706	0.6531	0.4395	0.5711	0.3622	0.4762	0.5486	0.4303	0.5132	0.4235	0.6508	0.6066	0.6805	0.4832	0.4549	0.4512	0.546	0.4447	0.4198	0.3592	0.528	0.5414	0.4136	0.5817	0.3229	0.5272	0.5129	0.2456	0.6996	0.6227	0.6318	0.5033	0.4127	0.5949	0.2153	0.6369	0.5269	0.691	0.6858	0.6952	0.6031	0.4326	0.5957	0.199
CBC John Hunt changed his plea in February to guilty of one count of indictable sexual assault against a boy in 1986. A former Saint John elementary school janitor who sexually assaulted a boy more than 30 years ago has been given a six-month conditional sentence to be served in the community followed by one year of probation. John William Hunt 68 who used to work at Morna Heights Elementary Scho…	0.0618	0.3659	0.3329	0.2538	0.3557	0.1721	0.699	0.4567	0.5545	0.3734	0.4536	0.5381	0.3682	0.5242	0.4422	0.6817	0.5977	0.6543	0.489	0.4542	0.4879	0.5763	0.4509	0.4134	0.3628	0.5391	0.5714	0.4648	0.6057	0.3055	0.4843	0.5304	0.2739	0.6912	0.6109	0.6639	0.4856	0.3999	0.6018	0.2505	0.6655	0.4927	0.6931	0.6943	0.684	0.5689	0.4725	0.5988	0.2106
Chris Jackson Getty Images Why Are Small Fancy Hats Called Fascinators Even if you aren t invested in the lives of British royals it will be worth tuning in to Prince Harry and Meghan Markle s wedding on May 19 for a glimpse at all the elaborate headgear. Fascinators tiny elaborate hats that are clipped to the wearer s head are a popular fashion choice among the women of the royal family today. T…	0.0431	0.3694	0.3445	0.2583	0.3583	0.2538	0.6475	0.4154	0.5628	0.383	0.4511	0.5663	0.3552	0.5181	0.4482	0.6682	0.5802	0.6666	0.4813	0.4443	0.4581	0.5422	0.4448	0.4578	0.3697	0.5307	0.5379	0.4524	0.5977	0.3186	0.521	0.5038	0.265	0.7078	0.6274	0.6477	0.5059	0.4057	0.5853	0.2578	0.6616	0.4965	0.7054	0.693	0.704	0.5657	0.456	0.6096	0.189
The terrorists had planned to infiltrate the Israeli border and attack once it was overrun by protesters Israel said. The Israel Defense Forces said two dozen Palestinian terrorists were killed at the Gaza border on Monday the deadliest day in weeks of violent demonstrations organized by Hamas. IDF and ISA inquiries reveal that at least 24 terrorists with documented terror backgrounds were killed…	0.1928	0.5796	0.423	0.2408	0.3462	0.167	0.7326	0.421	0.4912	0.3848	0.3251	0.5629	0.0999	0.5276	0.4996	0.6936	0.5715	0.6616	0.5056	0.447	0.4057	0.5467	0.4475	0.4346	0.3876	0.5011	0.5015	0.4749	0.648	0.3239	0.5599	0.5114	0.2446	0.6692	0.6131	0.6743	0.4831	0.4733	0.57	0.2447	0.6466	0.4858	0.6906	0.7114	0.7008	0.5553	0.473	0.5872	0.189
Saul Loeb AFP Getty Images US-POLITICS-TRUMP-CABINET MEETING President Trump met with Senate Republicans in a rare visit to Capitol Hill Tuesday afternoon in what Sen. John Barrasso R-Wyoming called a very productive meeting. But some of the most controversial topics didn t come up in their meeting such as White House aide Kelly Sadler s reported insult of Sen. John McCain R-Arizona in a staff me…	0.1216	0.3333	0.3434	0.26	0.5173	0.2064	0.6182	0.427	0.4816	0.457	0.2892	0.4273	0.4033	0.5027	0.4778	0.665	0.4059	0.6598	0.4907	0.4136	0.4897	0.6503	0.3504	0.362	0.3595	0.4779	0.5497	0.4165	0.6083	0.3219	0.5636	0.4814	0.2591	0.7099	0.6266	0.625	0.4863	0.4088	0.5483	0.2787	0.7009	0.5209	0.6708	0.693	0.6968	0.5772	0.4298	0.6307	0.2189
Provided by Business Insider Inc The Abandoned Ones Rescue Dogs There are plenty of times when dogs have saved human lives but sometimes it s the humans that are doing the saving. That was the case when Judy Obregon the founder of animal rescue organization The Abandoned Ones TAO in Fort Worth Texas was notified about a homeless German shepherd near Echo Lake Park. Obregon told INSIDER that she r…	0.0881	0.3592	0.3228	0.256	0.3532	0.1913	0.6724	0.4564	0.5544	0.3807	0.4326	0.5818	0.3753	0.5127	0.4768	0.6799	0.5501	0.6785	0.4799	0.431	0.4875	0.5262	0.4409	0.4751	0.3709	0.564	0.5138	0.4589	0.6276	0.3463	0.505	0.4818	0.2453	0.6916	0.6394	0.6324	0.5069	0.3842	0.5755	0.2446	0.7069	0.5091	0.677	0.7124	0.7493	0.56	0.4252	0.6142	0.1524
By Christine Kim North Korea and South Korea will hold high-level talks on Wednesday to discuss steps needed to uphold the pledge to denuclearise the Korean peninsula South Korea said. The meeting will focus on plans to implement a declaration that emerged from an April 27 inter-Korea summit including promises to formally end the Koran War and pursue complete denuclearisation the South s unificat…	0.2813	0.1322	0.7875	0.0905	0.3579	0.1723	0.7297	0.4105	0.5965	0.3475	0.4543	0.5225	0.3573	0.5219	0.4744	0.7046	0.6043	0.6479	0.5029	0.4483	0.4297	0.562	0.4312	0.4228	0.3758	0.5014	0.5198	0.4363	0.5986	0.3411	0.5339	0.4788	0.263	0.6872	0.6575	0.6344	0.4959	0.4324	0.5619	0.2086	0.6736	0.5075	0.6887	0.6898	0.6968	0.5755	0.4444	0.5923	0.1805
Video by Veuer SHANGHAI The co-pilot of a Sichuan Airlines flight that was forced to make an emergency landing on Monday was sucked halfway out of the plane after a cockpit windshield blew out media reported citing the aircraft s captain. Liu Chuanjian hailed a hero on social media after having to land the Airbus A319 manually told the Chengdu Economic Daily his aircraft had just reached a cruisi…	0.0828	0.3628	0.3409	0.2629	0.3483	0.1667	0.6111	0.4401	0.4948	0.3773	0.4142	0.5712	0.3651	0.5076	0.4459	0.6582	0.6069	0.6502	0.453	0.4403	0.5346	0.5652	0.3821	0.5025	0.3618	0.6119	0.4997	0.4808	0.6321	0.2789	0.6026	0.5814	0.1553	0.6099	0.6433	0.4932	0.4454	0.3258	0.465	0.2056	0.7288	0.5238	0.8723	0.6615	0.7237	0.6166	0.5606	0.6298	0.1735
Doha Qatar has condemned the brutal massacre and systematic killing of unarmed Palestinians including children and women by the Israeli occupation forces during peaceful and legitimate protest against the unilateral decision of the US to move its embassy to Jerusalem. In a statement to Qatar News Agency on Monday Spokesperson of the Ministry of Foreign Affairs HE Lulwah al Khater said Qatar calls…	0.0322	0.4065	0.3839	0.266	0.3774	0.1719	0.6733	0.4286	0.5538	0.3716	0.4484	0.5363	0.3755	0.5148	0.4293	0.6733	0.5918	0.6681	0.4909	0.4496	0.4377	0.5584	0.4503	0.4329	0.3568	0.5163	0.5314	0.4515	0.5894	0.3113	0.5282	0.4856	0.2566	0.7102	0.6353	0.647	0.507	0.3925	0.5687	0.2502	0.6692	0.5063	0.7074	0.6907	0.7106	0.572	0.4319	0.6093	0.1818
Provided by WP Company LLC d b a The Washington Post Prosecutors with special counsel Robert S. Mueller III asked a federal court Monday to reject Paul Manafort s request for a hearing on what his attorneys contend was a campaign of leaks by government officials that began in fall 2016 to discredit him. Subscribe to the Post Most newsletter Today s most popular stories on The Washington Post Pros…	0.1007	0.351	0.3111	0.2535	0.4105	0.1582	0.7127	0.3859	0.5053	0.2999	0.4991	0.5429	0.3433	0.528	0.4499	0.7188	0.628	0.6529	0.5256	0.4589	0.481	0.6322	0.5385	0.3413	0.3648	0.5243	0.5586	0.4422	0.6177	0.2894	0.5193	0.5926	0.2399	0.7442	0.5859	0.691	0.4538	0.4226	0.5848	0.1724	0.7136	0.5371	0.6564	0.7393	0.7339	0.4967	0.4742	0.6119	0.1405
Getty Images Firearms handed to police during a national amnesty in 2017 Gun ownership and usage is heavily regulated in Australia 1 On Friday Australia had its worst mass shooting since the nation overhauled its gun control laws more than 20 years ago. The suspected murder-suicide of a family of seven in Western Australia has inevitably revived discussion of the laws often described as among the…	0.1828	0.3495	0.2487	0.2235	0.2808	0.131	0.73	0.5235	0.5081	0.3961	0.4474	0.539	0.3751	0.4846	0.5056	0.6401	0.5999	0.6504	0.4735	0.4609	0.4245	0.5224	0.4562	0.4691	0.3831	0.5931	0.2743	0.3434	0.4946	0.1361	0.4758	0.5906	0.3627	0.6494	0.594	0.5844	0.5309	0.3777	0.5551	0.2987	0.6437	0.5519	0.6725	0.6853	0.6674	0.5952	0.5584	0.5235	0.2375
The big screen s Lois Lane has died. Margot Kidder passed away on Sunday at her home in Livingston Montana PEOPLE has confirmed. She was 69. Her cause of death is unknown. Allstar WARNER BROS REX Shutterstock Margot Kidder Funeral arrangements for the Canadian-born actress are pending. Warner Bros DC Comics Kobal REX Shutterstock Margot Kidder Kidder rose to fame in 1978 for her role as Lois Lane…	0.0621	0.3719	0.3291	0.2481	0.3402	0.1804	0.6788	0.4454	0.5467	0.3585	0.4244	0.58	0.3821	0.495	0.475	0.6622	0.5836	0.649	0.485	0.443	0.4923	0.5335	0.4361	0.4803	0.3735	0.5461	0.5171	0.4524	0.6186	0.3397	0.5012	0.521	0.2947	0.6585	0.6128	0.624	0.5119	0.404	0.566	0.2655	0.6839	0.5002	0.6709	0.7023	0.6841	0.5819	0.4807	0.5672	0.2404
France is optimistic that it can reach an agreement with Germany on a common approach on proposals for a euro zone budget by June an adviser to French President Emmanuel Macron said on Tuesday. REUTERS Wolfgang Rattay File Photo FILE PHOTO French President Macron and German Chancellor Merkel wave after Macron was awarded Charlemagne Prize in Aachen Since coming to power a year ago Macron has made…	0.063	0.3616	0.369	0.3008	0.3691	0.1685	0.6442	0.4297	0.5831	0.3668	0.4562	0.5372	0.3664	0.522	0.5031	0.7243	0.5864	0.699	0.4682	0.4391	0.4066	0.534	0.4099	0.4069	0.3815	0.5315	0.5197	0.4468	0.5947	0.3517	0.5229	0.5168	0.2573	0.7161	0.6207	0.6426	0.487	0.3776	0.5731	0.243	0.6668	0.4719	0.691	0.6912	0.7438	0.574	0.4348	0.6165	0.1945
EPA Mohammad Javad Zarif the Iranian foreign minister met the EU external affairs chief Federica Mogherini in Brussels on Tuesday. Tehran is being given assurances that European governments will seek to protect companies doing business in Iran from renewed US sanctions as foreign ministers prepare to meet in Brussels to salvage the nuclear deal. The Iranian foreign minister Mohammad Javad Zarif m…	0.2457	0.3073	0.426	0.578	0.3669	0.1931	0.6559	0.5094	0.552	0.2983	0.4438	0.4944	0.3817	0.562	0.599	0.7934	0.599	0.7165	0.4533	0.4166	0.3419	0.532	0.3662	0.3537	0.4316	0.5793	0.5466	0.4683	0.6329	0.3533	0.5037	0.501	0.2823	0.6811	0.5981	0.6619	0.4774	0.4058	0.4925	0.1444	0.6351	0.4244	0.6637	0.688	0.748	0.6318	0.4567	0.5579	0.1808
Known by his people as Nanseb Gaib Gabemab the snake in the grass Hendrik Witbooi rallied his Nama people to rise up in a guerrilla war against German imperialism in what is today Namibia. When did Hendrik Witbooi live Hendrik Witbooi was born around 1830 in Pella a district which today is part of the Northern Cape of South Africa and borders Namibia. Witbooi came from a long line of chiefs of th…	0.1019	0.3707	0.3362	0.2542	0.331	0.1577	0.6553	0.4335	0.5776	0.3738	0.4406	0.5945	0.3662	0.4834	0.4598	0.67	0.5833	0.6754	0.47	0.4352	0.4879	0.5241	0.4253	0.4613	0.3625	0.5519	0.551	0.4696	0.6115	0.3345	0.5176	0.5464	0.3066	0.6498	0.5893	0.6082	0.4823	0.3805	0.5556	0.2701	0.6444	0.4991	0.648	0.6695	0.6769	0.6	0.4783	0.5579	0.2541
REUTERS File Photo FILE PHOTO Theresa May Celebrates Success In Local Council Elections British Prime Minister Theresa May will raise human rights issues at talks with Turkish President Tayyip Erdogan in London later on Tuesday her spokesman said. Our close relationship with Turkey allows us to have frank discussions and you can expect the prime minister to discuss human rights when they speak la…	0.0279	0.3805	0.3715	0.2707	0.3692	0.1662	0.6519	0.4005	0.5583	0.3863	0.4532	0.5172	0.3787	0.5408	0.4713	0.6975	0.5757	0.658	0.4831	0.4497	0.4372	0.5486	0.4463	0.4424	0.3618	0.5193	0.5348	0.4531	0.5824	0.3363	0.5261	0.4969	0.2568	0.7027	0.6301	0.6384	0.5068	0.4006	0.575	0.2439	0.6691	0.5205	0.6937	0.6899	0.6979	0.5684	0.4262	0.6066	0.1797
Bloomberg -- Norway expects to withdraw less from its giant sovereign wealth fund this year as a recovery in oil prices is boosting the country s coffers. Western Europe s biggest oil and gas producer is turning the page on the oil industry s deepest downturn in at least a generation after output cuts from OPEC and others coupled with geopolitical tensions have supported a recovery in crude price…	0.1168	0.35	0.3098	0.2675	0.3308	0.1257	0.5595	0.4421	0.5786	0.3671	0.4517	0.6225	0.3258	0.433	0.5269	0.708	0.6571	0.5995	0.5743	0.4778	0.4664	0.5782	0.3616	0.4786	0.4102	0.4722	0.4296	0.4091	0.5686	0.3063	0.4857	0.5711	0.3548	0.646	0.5606	0.6222	0.4632	0.5009	0.6379	0.23	0.6119	0.5388	0.7667	0.6701	0.652	0.592	0.4457	0.5829	0.2698
The ISIS leader behind a brutal execution of a Jordanian pilot who was burned alive in a cage has finally been captured in Iraq. Saddam al-Jamal was caught by Iraqi forces on May 9 along with three other commanders. The Jordanian security services believe he masterminded the killing of downed pilot Muath al-Kasasbeh in 2015. The 26-year-old was a Royal Jordanian Air Force pilot who was shot down …	0.0736	0.3793	0.3435	0.2621	0.3317	0.161	0.7038	0.3711	0.5249	0.3945	0.4166	0.5637	0.3607	0.4871	0.454	0.6193	0.586	0.6836	0.4956	0.467	0.4338	0.5274	0.4244	0.425	0.388	0.4935	0.5409	0.4572	0.623	0.283	0.5174	0.5151	0.2437	0.6702	0.5895	0.6447	0.4938	0.4469	0.5324	0.2247	0.6899	0.4931	0.6899	0.7011	0.6856	0.5482	0.4616	0.6119	0.1863
Associated Newspapers Ireland Limited t a dmg Media Ireland Michaella McCollum revealed that she was expecting her first child earlier this year before announcing she had delivered a pair of healthy twins. She shared a video on her Instagram on Tuesday morning showing her nestled up with her two healthy newborns. The former drug smuggler revealed that she had given birth last week but kept the ne…	0.0408	0.3711	0.3469	0.2579	0.3634	0.1748	0.6796	0.4244	0.5456	0.3575	0.4408	0.558	0.3611	0.5162	0.4641	0.6876	0.5874	0.6533	0.4877	0.4495	0.4634	0.5688	0.4468	0.4346	0.3657	0.5336	0.5445	0.4612	0.6055	0.3012	0.5233	0.5055	0.252	0.7015	0.6311	0.6491	0.5115	0.4247	0.569	0.2196	0.6671	0.5024	0.714	0.7059	0.6906	0.5621	0.4376	0.595	0.1994
Video by CBS News Four states will host primary elections Tuesday setting up matchups for several key races this fall. Pennsylvania Idaho and Nebraska all have House primaries to watch. And the Keystone State s new congressional lines will be tested for the first time. The state s Supreme Court tossed out the old map earlier this year deeming it an unconstitutional partisan gerrymander. Oregon vo…	0.2453	0.3048	0.2072	0.2242	0.4928	0.1241	0.6705	0.41	0.708	0.4389	0.4015	0.556	0.3115	0.4483	0.6895	0.4677	0.6509	0.5987	0.7156	0.5943	0.2495	0.6447	0.3382	0.7762	0.3497	0.6559	0.8134	0.5488	0.514	0.2676	0.6557	0.5174	0.252	0.7076	0.6182	0.616	0.5492	0.5714	0.6617	0.1628	0.7419	0.215	0.6901	0.6363	0.6079	0.5986	0.493	0.4103	0.1872
Provided by Independent Media Turkey has joined South Africa in withdrawing its ambassador from Israel following the carnage on the Israel-Gaza border. Picture Mohammed Salem Reuters Johannesburg - Turkey has joined South Africa in withdrawing its ambassador from Israel following the carnage on the Israel-Gaza border on Monday which left at least 58 Palestinians dead and over 1 100 wounded by gun…	0.1057	0.4716	0.4101	0.2591	0.3787	0.1716	0.6544	0.4302	0.5704	0.3855	0.4787	0.5442	0.4629	0.5292	0.469	0.6839	0.6078	0.6598	0.5016	0.4445	0.4514	0.5517	0.4437	0.4553	0.3514	0.5148	0.5265	0.4503	0.5938	0.3078	0.5377	0.5137	0.2572	0.6931	0.6379	0.5993	0.495	0.4126	0.5843	0.2375	0.6455	0.5117	0.6724	0.6925	0.7026	0.5901	0.4666	0.6054	0.2004
Provided by Corus Media Holdings Inc. Keystone Press Metallica members Kirk Hammett and Robert Trujillo paid tribute to local legends while on tour in Sweden. RELATED Metallica Does Heavy Metal Cover Of Take On Me The band s lead guitarist and bassist covered ABBA s Dancing Queen during their regular doodle segment. During this recurring segment the duo cover songs by local legends. Metallica s W…	0.0221	0.3743	0.3681	0.2594	0.3716	0.1728	0.6716	0.4255	0.5507	0.3769	0.4482	0.55	0.358	0.5127	0.4587	0.6732	0.5869	0.661	0.4916	0.4488	0.4499	0.5522	0.4452	0.4486	0.3697	0.5224	0.5295	0.447	0.6007	0.3217	0.5353	0.5018	0.2586	0.6998	0.6236	0.6437	0.4974	0.4153	0.576	0.2527	0.6733	0.5046	0.6889	0.6989	0.7054	0.5673	0.4438	0.6043	0.1889
REUTERS Kim Hong-Ji A North Korean flag flutters on top of a 160-metre tower in North Korea s propaganda village of Gijungdong in this picture taken from the Tae Sung freedom village near the Military Demarcation Line MDL in Paju North Korea has proposed holding high-level inter-Korea talks on May 16 South Korea s Unification Ministry on Tuesday. The South Korean government was in talks to finali…	0.0553	0.3309	0.4575	0.2287	0.3628	0.1707	0.6869	0.4211	0.5613	0.3696	0.4434	0.5508	0.3528	0.5202	0.4555	0.676	0.6008	0.6607	0.4931	0.4502	0.4457	0.5579	0.4378	0.4371	0.3646	0.5126	0.5291	0.4336	0.5983	0.3255	0.5361	0.5042	0.2611	0.6991	0.6299	0.6369	0.5005	0.4178	0.5742	0.2447	0.6733	0.5065	0.6902	0.7018	0.6907	0.5731	0.4563	0.5902	0.194
Tyson Foods Inc. NYSE TSN saw a slight drop to its stock on Tuesday following news that it is buying up assets. Provided by InvestorPlace Why Tyson Foods Inc. Stock Is Lower Today The news from Tyson Foods Inc. is that it is planning to buy assets from American Proteins Inc. and AMPRO Products Inc. This will have it acquiring the two companies rendering and blender assets. Tyson Foods Inc. says t…	0.0459	0.3684	0.3531	0.2733	0.3658	0.1656	0.6339	0.4445	0.5443	0.3766	0.4435	0.573	0.3529	0.4971	0.4732	0.6853	0.6011	0.6483	0.5182	0.4505	0.4738	0.5574	0.4349	0.4527	0.3876	0.5111	0.5061	0.4305	0.6107	0.3106	0.531	0.485	0.2675	0.6944	0.6215	0.6525	0.4768	0.4244	0.5893	0.258	0.6675	0.5033	0.6977	0.6993	0.7109	0.5723	0.4539	0.5936	0.1779
FMT MEDIA SDN BHD PETALING JAYA The Catholic Church s Malaysian Bishops Conference has hailed the results of the 14th general election GE14 last week as a golden opportunity for the country to press the reset button. Everyone must now live in peace and harmony without suspicion of one another as fellow citizens. A new Malaysia has emerged. Many people have expressed sentiments of joy in being Mal…	0.0507	0.3743	0.3589	0.2625	0.37	0.169	0.6611	0.4217	0.5736	0.3719	0.4482	0.5364	0.3715	0.5142	0.4441	0.6717	0.5568	0.6713	0.4567	0.4775	0.4479	0.5338	0.4544	0.4504	0.3648	0.4988	0.5185	0.4625	0.6046	0.3229	0.521	0.4965	0.2544	0.7159	0.6181	0.6386	0.4951	0.3872	0.5529	0.2473	0.6707	0.4936	0.6732	0.6907	0.7121	0.5682	0.4279	0.6082	0.172
The Latest on the Pennsylvania primary election all times local 11 20 a.m. A former health care systems consultant in Pennsylvania s hotly contested Republican primary for governor says he s feeling very good and is getting ready for what he predicts will be a victory party. Paul Mango voted Tuesday morning at Pine Richland High School in Gibsonia. He says the theme of his campaign is to restore …	0.1458	0.3397	0.2865	0.2465	0.4407	0.1505	0.6691	0.4415	0.657	0.4487	0.4123	0.5365	0.3314	0.4944	0.5885	0.5427	0.6381	0.6445	0.6221	0.5496	0.3068	0.6057	0.3964	0.6589	0.3481	0.6072	0.6743	0.5133	0.5678	0.2778	0.5867	0.4977	0.2397	0.7356	0.618	0.6479	0.5579	0.5019	0.6234	0.2002	0.7503	0.332	0.6608	0.6781	0.6531	0.5686	0.4839	0.5081	0.1583
After his debut at the Met Gala this month Alexandre Birman is hitting another major milestone with the debut of his first store in the United States. The brick-and-mortar boutique is set to open on Madison Avenue in New York tomorrow. The new store featuring accents of walnut against white walls and tables goes back to the designer s roots and is inspired by Brazilian midcentury design. The shop…	0.0332	0.374	0.3615	0.2624	0.3714	0.1733	0.6613	0.4341	0.552	0.3819	0.4488	0.5615	0.3685	0.5053	0.4548	0.669	0.5869	0.6641	0.4919	0.4471	0.4642	0.5496	0.4401	0.4513	0.3687	0.5296	0.5208	0.4461	0.608	0.3393	0.5342	0.5051	0.2623	0.6985	0.6233	0.6418	0.4914	0.4125	0.5771	0.265	0.664	0.4979	0.6834	0.6972	0.713	0.5688	0.444	0.6	0.1876
Provided by Business Insider palestinian protests gaza Jerusalem embassy Hamas the US and Israeli-designated terrorist organization that vows to destroy Israel and the Jewish people who live there has accomplished a massive triumph of propaganda over the Gaza protests. Israeli forces have killed dozens of Palestinians along its border over the past few months since Palestinians have begun protest…	0.1336	0.5229	0.4134	0.2416	0.3793	0.1824	0.6942	0.4351	0.5232	0.3869	0.3862	0.5598	0.2095	0.5267	0.4596	0.6783	0.5529	0.6583	0.486	0.4458	0.4176	0.5462	0.4685	0.443	0.3736	0.523	0.5118	0.4626	0.6438	0.3469	0.5463	0.4975	0.2485	0.7045	0.6141	0.6895	0.4916	0.431	0.5736	0.2774	0.6591	0.5039	0.7012	0.7185	0.7378	0.5536	0.4649	0.6223	0.1672
Pixabay Creative Commons The remote Bazaruto Archipelago lies off the coast of Mozambique. Griffin Shea Mozambique s coastline stretches about 2 470 kilometers along the warm waters of the Indian Ocean and most of its beaches remain in pristine condition without hordes of tourists or tacky boardwalks. But even in a country blessed with immense natural beauty the Bazaruto Archipelago a group of si…	0.1747	0.3486	0.2795	0.2416	0.2989	0.1566	0.6042	0.4529	0.5764	0.379	0.4299	0.6757	0.3749	0.4345	0.4682	0.6559	0.5669	0.6635	0.4638	0.4199	0.5777	0.5042	0.3778	0.5374	0.3791	0.6087	0.4678	0.5008	0.6232	0.344	0.4919	0.5494	0.2839	0.5892	0.5931	0.5682	0.4596	0.4065	0.5467	0.2839	0.702	0.541	0.5911	0.6729	0.6532	0.5636	0.4601	0.5536	0.2412
Provided by The Hill Speaker Paul Ryan R-Wis. has arranged for top U.S. intelligence officials to brief members of Congress later this week on the Trump administration s efforts to guard voting systems across the country from hackers. The briefing comes amid increased fears about threats to the 2018 midterm elections following Russian interference in the 2016 presidential race which U.S. official…	0.1161	0.3492	0.3323	0.2678	0.443	0.1512	0.6802	0.3796	0.5224	0.3838	0.4732	0.5068	0.3358	0.4841	0.4785	0.6564	0.6145	0.6873	0.5142	0.471	0.3785	0.5631	0.4665	0.4648	0.3524	0.5062	0.5251	0.4683	0.6062	0.3297	0.5701	0.4948	0.2416	0.7724	0.6685	0.6257	0.4995	0.4102	0.5849	0.2365	0.6478	0.5841	0.6683	0.6627	0.6408	0.5487	0.4919	0.5815	0.1615
The Motley Fool Logo of jester cap with thought bubble with words Fool Transcripts below it Mazor Robotics NASDAQ MZOR Q1 2018 Earnings Conference Call May. 14 2018 8 30 a.m. ET Contents Prepared Remarks Questions and Answers Call Participants Prepared Remarks Operator Good morning everyone and welcome to Mazor Robotics 2018 first-quarter financial results conference call. Today s conference is b…	0.7012	0.1951	0.0038	0.2481	0.2116	0.061	0.2687	0.5642	0.6337	0.3125	0.5293	0.9497	0.3384	0.2199	0.6704	0.8764	0.7291	0.5506	0.7016	0.4047	0.7654	0.5733	0.2772	0.4849	0.6321	0.3761	0.2778	0.2214	0.7097	0.1755	0.5847	0.5087	0.3952	0.6999	0.5056	0.5036	0.5207	0.495	0.5966	0.3403	0.5639	0.4729	0.7877	0.7686	0.6692	0.5958	0.5873	0.4157	0.233
Video provided by FOX News North Korea has reportedly begun to dismantle a key nuclear test site just weeks before ruler Kim Jong-un is due to meet President Donald Trump for a historic summit. Satellite images examined by American researchers appear to show building demolitions removal of railways and overturned mining carts at the Punggye- ri nuclear test site in North Korea. The researchers ar…	0.4093	0.04	0.8941	0.0947	0.3463	0.2046	0.8017	0.4623	0.5909	0.3329	0.4475	0.5814	0.3571	0.4907	0.4866	0.681	0.6281	0.6346	0.5371	0.4487	0.5108	0.558	0.4568	0.5008	0.3677	0.4694	0.4508	0.4264	0.6443	0.3071	0.589	0.4905	0.2464	0.6928	0.6931	0.6189	0.5019	0.4443	0.6628	0.3548	0.7922	0.4795	0.7715	0.7638	0.4709	0.4236	0.5618	0.5143	0.1805
Bloomberg -- Air France-KLM named finance chief Frederic Gagey as interim CEO in a top management shuffle that has yet to clarify who will take the lead in trying to end a series of costly strikes that began in February. Gagey was nominated along with board member Anne-Marie Couderc who will become interim non-executive chairman according to a statement Tuesday. They will replace Jean-Marc Janail…	0.1321	0.3523	0.3213	0.279	0.3287	0.1348	0.6096	0.4001	0.562	0.3668	0.4457	0.5648	0.3342	0.4575	0.4927	0.7116	0.6346	0.6473	0.5167	0.4608	0.4801	0.5833	0.3533	0.4298	0.4174	0.5594	0.507	0.4426	0.6074	0.2786	0.5426	0.549	0.2297	0.6524	0.6278	0.6003	0.4457	0.3737	0.5564	0.1828	0.6292	0.4847	0.7682	0.6409	0.6957	0.6272	0.4881	0.6043	0.2173
Facebook David and Collet Stephan were found guilty in a court in Lethbridge Alta. in 2016 of failing to provide the necessaries of life to 19-month-old Ezekiel. They are now appealing that conviction to the Supreme Court of Canada. The couple who were convicted in 2016 in their toddler son s meningitis death in southern Alberta will appeal to Canada s highest court Tuesday to either overturn the…	0.1767	0.3321	0.2359	0.2271	0.3527	0.1513	0.7415	0.3941	0.5533	0.1878	0.4661	0.6258	0.3702	0.5962	0.4096	0.7314	0.6072	0.6172	0.5451	0.4436	0.5514	0.6934	0.5995	0.2654	0.3218	0.6099	0.6096	0.4673	0.6531	0.1709	0.3718	0.6668	0.221	0.7245	0.5125	0.7126	0.4564	0.5045	0.5972	0.2139	0.7672	0.4905	0.6058	0.7778	0.758	0.5152	0.5485	0.4939	0.1531
Krista Kennell Shutterstock.com Senator John McCain with American flag Sen. John McCain is a politician veteran and published author. He wrote his latest upcoming book The Restless Wave Good Times Just Causes Great Fights and Other Appreciations after being diagnosed with brain cancer in July 2017 NPR reported. In the book due out May 22 2018 McCain discusses how important it is for Americans to …	0.2143	0.3339	0.2532	0.2298	0.391	0.1995	0.6285	0.4309	0.6175	0.4672	0.241	0.5974	0.4264	0.3906	0.4964	0.6888	0.4871	0.6652	0.5076	0.4166	0.6185	0.6469	0.2821	0.4152	0.3342	0.503	0.5204	0.4264	0.6356	0.2436	0.5155	0.6302	0.3674	0.5927	0.5544	0.5854	0.5057	0.4665	0.5929	0.2322	0.6876	0.4864	0.6267	0.7362	0.5406	0.6118	0.5753	0.4902	0.288
Ancient human footprints found in Saudi Arabia reevaluate history Provided by Step Platform DMCC Human footprints dating back 85 000 years were recently discovered in Saudi Arabia. The traces of the landmark footprints were found in Tabuk a province in northwestern Saudi Arabia by an international team of archaeologists alongside Saudi experts. Prince Sultan bin Salman president of the Saudi Comm…	0.0668	0.3714	0.3484	0.2689	0.3462	0.1702	0.6487	0.3992	0.5662	0.3866	0.4662	0.601	0.3764	0.4656	0.3373	0.6893	0.5395	0.4576	0.4184	0.401	0.3295	0.593	0.4442	0.4391	0.3643	0.5607	0.5231	0.4374	0.6333	0.3348	0.5159	0.5169	0.2495	0.6914	0.6482	0.6493	0.5065	0.4197	0.5777	0.269	0.6741	0.4862	0.6737	0.7016	0.6928	0.5575	0.4132	0.5874	0.1946
Piers Morgan has launched an astonishing attack on Samantha Markle. The Good Morning Britain presenter slammed Samantha on the ITV daytime favourite today. Piers is always outspoken and routinely makes headlines with his beliefs and comments. But he shocked viewers of the ITV morning show during a furious tirade. The presenter was left fuming when Meghan s sister attempted to blame the media for …	0.0823	0.3579	0.3211	0.247	0.3234	0.5249	0.6063	0.3495	0.5341	0.3773	0.4681	0.4899	0.3249	0.5437	0.4522	0.6569	0.6231	0.6791	0.5163	0.4645	0.4267	0.57	0.4553	0.4141	0.3768	0.4936	0.5077	0.4188	0.5821	0.3147	0.556	0.4852	0.2536	0.705	0.6148	0.6259	0.5059	0.4217	0.5737	0.2537	0.6871	0.5256	0.6976	0.6919	0.6936	0.5611	0.432	0.6232	0.1865
FMT MEDIA SDN BHD PETALING JAYA A seasoned Singapore diplomat says it would be in the best interests of PKR de facto leader Anwar Ibrahim to remain patient and not rock the boat over the transition of power from Prime Minister Dr Mahathir Mohamad. Kishore Mahbubani who is also a professor of public policy at the National University of Singapore said in an interview with Bloomberg that he foresees…	0.0633	0.3632	0.356	0.2675	0.3604	0.1559	0.6098	0.3962	0.5833	0.3427	0.453	0.4695	0.3533	0.5315	0.4556	0.6936	0.5424	0.6332	0.3669	0.5941	0.5056	0.5584	0.433	0.4407	0.3632	0.4949	0.4552	0.4787	0.6055	0.3782	0.513	0.4934	0.2438	0.7212	0.649	0.6466	0.5053	0.3928	0.5836	0.2506	0.6755	0.489	0.6812	0.7111	0.7251	0.5717	0.4107	0.5975	0.1693
Provided by AFP Kiska right seen with Prime Minister Peter Pellegrini is accused of campaign spending breaches and says he will not run for re-election next spring Popular Slovak President Andrej Kiska said on Tuesday he would not run for re-election next year citing personal reasons amid allegations by rivals that the self-made millionaire breached spending rules during his 2014 campaign. Runnin…	0.0994	0.3627	0.3235	0.257	0.3732	0.1521	0.6575	0.3988	0.57	0.3282	0.4575	0.5227	0.3489	0.514	0.5027	0.6865	0.5889	0.6476	0.4928	0.4776	0.4286	0.5779	0.4463	0.4318	0.3804	0.5275	0.5544	0.4313	0.5835	0.299	0.5496	0.522	0.2718	0.6889	0.6163	0.6452	0.4993	0.414	0.585	0.2241	0.6764	0.5131	0.7065	0.6934	0.7106	0.5525	0.4333	0.6277	0.2101
A Chinese passenger jet was forced to make an emergency landing after the co-pilot was sucked halfway out of the cockpit after the windshield shattered in mid-air. Speaking to the Chengdu Economic Daily Captain Liu Chuanjian said that the aircraft had just reached an altitude of 32 000 feet when the windshield smashed. There was no warning sign. Suddenly the windshield just cracked and made a lou…	0.1206	0.3523	0.3253	0.2567	0.3211	0.1607	0.6224	0.4338	0.505	0.3711	0.4154	0.6097	0.3598	0.4786	0.4685	0.6656	0.6188	0.6314	0.4692	0.4343	0.574	0.5692	0.3571	0.5209	0.3721	0.6695	0.4684	0.5082	0.6483	0.2699	0.6082	0.5944	0.1091	0.5541	0.6617	0.4278	0.4224	0.3001	0.4194	0.1607	0.7654	0.5576	0.9628	0.6226	0.695	0.6633	0.6754	0.6336	0.1477
SEOUL May 15 Yonhap -- North Koreans are buoyed with a tremendous sense of optimism that recent diplomatic efforts will pave the way for a new future the chief of a United Nations food aid agency who recently visited Pyongyang said Tuesday. David Beasley the executive director of the World Food Programme WFP also noted the communist state s genuine desire to be more open as its leader Kim Jong-un…	0.1151	0.3175	0.4336	0.2389	0.369	0.1726	0.6692	0.4328	0.5691	0.3807	0.45	0.5488	0.3744	0.5164	0.4513	0.6926	0.5643	0.6783	0.483	0.4367	0.445	0.5359	0.4665	0.4426	0.3551	0.5048	0.5317	0.4762	0.5973	0.3281	0.5048	0.4793	0.2595	0.7127	0.6517	0.6499	0.5045	0.3944	0.555	0.2362	0.6633	0.51	0.6901	0.6975	0.7273	0.5706	0.425	0.6195	0.1589
Problems at TSB are well into a fourth week with the bank being accused of a dreadful response at the outset of its IT crisis. Philip Augur a former TSB board member said human error pride and software failure led to a disaster. BBC TSB leaflet Some customers are still struggling to make payments particularly from business accounts and mortgage accounts cannot be viewed online. TSB says it is wor…	0.0459	0.3688	0.3481	0.2648	0.3669	0.1683	0.6527	0.4305	0.5561	0.3754	0.4489	0.5618	0.3486	0.507	0.4592	0.6933	0.5846	0.6595	0.4914	0.4545	0.4675	0.5497	0.4405	0.4274	0.3766	0.5116	0.5306	0.4224	0.5934	0.3115	0.5446	0.4722	0.2538	0.7165	0.6308	0.6486	0.4976	0.4085	0.5758	0.2587	0.6799	0.5257	0.6997	0.7021	0.6998	0.5583	0.4385	0.6145	0.1674
Rangers said on Tuesday they had stopped tourists entering Democratic Republic of Congo s Virunga National Park during investigations into the kidnapping of two Britons there last week. REUTERS Kenny Katombe File Photo FILE PHOTO Elephants graze in Virunga National Park Gunmen ambushed Robert Jesty Bethan Davies and their driver in Congo s volatile eastern borderlands on Friday and released them …	0.0492	0.3743	0.3515	0.259	0.3596	0.164	0.6733	0.4231	0.5396	0.3686	0.4402	0.5513	0.3564	0.4977	0.4697	0.6772	0.601	0.6594	0.4952	0.4539	0.4504	0.555	0.4202	0.4479	0.3706	0.54	0.5286	0.4669	0.6006	0.3052	0.5334	0.5096	0.2713	0.6674	0.6303	0.6415	0.4986	0.4152	0.5643	0.2388	0.6636	0.4981	0.6665	0.6845	0.6897	0.5649	0.4396	0.5947	0.1947
Delmys Silva Miami Herald TNS Delmys Silva sent her two children Glauder Miguel and Glenda Alba to Cuba last December. Only one came back. MIAMI - Like many parents who left Cuba recently Delmys Silva sent her 9-year-old son to the island to spend holidays with his grandmother. Now the boy s father is keeping him in Cuba. And Silva has learned something she did not know Cuban laws do not offer cl…	0.2588	0.3386	0.2445	0.2279	0.3168	0.1795	0.7501	0.4611	0.5	0.2543	0.4475	0.5275	0.4963	0.5487	0.4679	0.6912	0.5914	0.6793	0.5107	0.4286	0.4476	0.5907	0.5655	0.3152	0.3013	0.5493	0.5207	0.5273	0.5967	0.291	0.4671	0.5609	0.2411	0.6767	0.6276	0.6329	0.5031	0.4589	0.5647	0.2367	0.6555	0.5426	0.6837	0.6969	0.7001	0.6037	0.4174	0.5777	0.175
Downing Street has warned the violence in Gaza which has so far seen 58 Palestinians killed by Israeli troops is destructive to peace efforts . Theresa May s official spokesman say on Tuesday the killings were tragic and urged Israel to show restraint. No.10 also said extremist elements on the Palestinian side had tried to hijack the protests. The British government has called for an independent …	0.0747	0.4612	0.3952	0.2504	0.3765	0.1763	0.6759	0.4408	0.5383	0.3644	0.4212	0.5499	0.2913	0.52	0.4767	0.6847	0.5913	0.6622	0.4858	0.448	0.4335	0.5561	0.4326	0.4405	0.3701	0.5304	0.5171	0.4722	0.6339	0.33	0.5421	0.5104	0.2676	0.7013	0.6146	0.6569	0.5037	0.4135	0.5584	0.2723	0.6788	0.4997	0.699	0.7009	0.6986	0.5527	0.4372	0.6162	0.188
Charles Mostoller Reuters A voter with her dog casts her ballot in the Pennsylvania primary at a polling place in Philadelphia Pennsylvania in April 2016. The 2018 Pennsylvania primary elections were already under the microscope this year but a curious effort to shame people into voting could put even more eyes on the results. A group called Pennsylvania State Voter Program has sent letters and e…	0.0678	0.3625	0.3273	0.2546	0.3834	0.1595	0.6703	0.4215	0.5885	0.3883	0.4492	0.5607	0.3425	0.5017	0.4812	0.6465	0.5955	0.6629	0.5084	0.4733	0.4233	0.5424	0.4427	0.5008	0.3622	0.5356	0.5942	0.442	0.6032	0.302	0.5733	0.4956	0.2589	0.7311	0.609	0.6302	0.5118	0.4396	0.5607	0.2484	0.6857	0.5035	0.6811	0.6964	0.6862	0.5574	0.461	0.5703	0.1805
Ibraheem Abu Mustafa Reuters Palestinian demonstrators run for cover from Israeli fire and tear gas during a protest against U.S. Embassy move to Jerusalem at the Israel-Gaza border in the southern Gaza Strip on Monday. Fifty-eight Palestinians were killed in the violence. Palestinians observed a general strike Tuesday to mourn dozens killed by Israeli army fire in the single deadliest day in Gaz…	0.2687	0.6162	0.4409	0.2274	0.3763	0.1713	0.6846	0.4594	0.5071	0.3609	0.3494	0.5491	0.1265	0.5058	0.5086	0.7024	0.5958	0.6594	0.5185	0.4484	0.3931	0.5745	0.443	0.4382	0.3783	0.5348	0.4603	0.541	0.7178	0.3234	0.5579	0.5183	0.2907	0.6767	0.6188	0.6719	0.4811	0.4515	0.5286	0.2965	0.6601	0.4911	0.6862	0.6873	0.7241	0.5524	0.4574	0.5969	0.2001
Carolyn Kaster AP Members of Code Pink from left Sergei Kostin Paki Wieland Leah Brown Medea Benjamin and Tighe Barry rally in support of Iran s nuclear deal with world powers in front of the White House in Washington Monday May 7 2018. President Donald Trump is set to reveal his decision on whether to keep the U.S. in the Iran deal on Tuesday a move that could determine the fate of 2015 agreemen…	0.6494	0.1781	0.5972	1	0.5631	0.3309	0.9782	0.6723	0.5747	0.2222	0.4132	0.3888	0.4092	0.4967	0.5768	0.5629	0.392	0.4715	0.7202	0.4802	0.5729	0.6299	0.5532	0.5847	0.4161	0.4754	0.4566	0.5936	0.5953	0.3664	0.6014	0.4293	0.2871	0.5511	0.6159	0.7244	0.4016	0.4356	0.4741	0.1477	0.6372	0.5728	0.8106	0.6932	0.6244	0.6137	0.2815	0.5326	0.3082
Getty Images Europe Central European University is prepared to move its base of operations out of Hungary if the government of Viktor Orb n does not sign a deal to legalise its status soon its rector has said. We can t go into another academic year like this. We re in a holding pattern but it s not going to go on too much longer said Michael Ignatieff CEU s rector and a former liberal politician …	0.204	0.3474	0.2812	0.2795	0.36	0.1496	0.6098	0.4233	0.6624	0.357	0.5048	0.5847	0.3682	0.5332	0.4643	0.7062	0.5533	0.7703	0.3908	0.4724	0.3967	0.4877	0.4647	0.3801	0.3603	0.4842	0.5924	0.363	0.5516	0.3835	0.7779	0.6295	0.29	0.3709	0.8383	0.8657	0.507	0.3495	0.648	0.28	0.739	0.595	0.7117	0.722	0.7593	0.5826	0.4196	0.6131	0.1428
AFP Getty Images Xia Boyu s feet were amputated following frostbite after he gave his sleeping bag to an ill climber during his first attempt in 1975 said Chinese media. A Chinese mountaineer who lost both feet trying to summit Everest 43 years ago and then had his legs amputated due to cancer has successfully climbed the mountain on his fifth attempt. Xia Boyu on Monday reached the top of the wo…	0.1089	0.3482	0.348	0.2393	0.3429	0.1609	0.6149	0.4342	0.5308	0.3638	0.4288	0.5808	0.3675	0.5024	0.4693	0.6647	0.5971	0.6496	0.4733	0.4454	0.4986	0.5463	0.4244	0.4713	0.3762	0.5565	0.545	0.4741	0.6113	0.2909	0.5254	0.531	0.2717	0.6529	0.5975	0.619	0.4853	0.434	0.5346	0.2401	0.7008	0.5029	0.6468	0.7028	0.6972	0.5791	0.4566	0.5835	0.2401
The National Rifle Association on Friday sued the state of New York for fining and coercing financial institutions until they severed their connections to the... The National Rifle Association on Friday sued the state of New York for fining and coercing financial institutions until they severed their connections to the gun-rights group. Governor Andrew Cuomo and the Department of Financial Servic…	0.0704	0.3613	0.3329	0.2616	0.3709	0.1504	0.6642	0.4552	0.5592	0.4002	0.4737	0.5399	0.341	0.5125	0.4701	0.6773	0.6035	0.6543	0.5138	0.4629	0.4329	0.5664	0.4909	0.4239	0.3766	0.5163	0.4671	0.3878	0.5474	0.2221	0.547	0.5204	0.2584	0.7045	0.6087	0.664	0.5048	0.4162	0.5658	0.2403	0.6633	0.47	0.6906	0.6935	0.7205	0.5639	0.4616	0.5971	0.1468
Businessworld Papua New Guinea prime minister in Manila By Arjay L. Balinbin Reporter PRIME MINISTER Peter O Neill of Papua New Guinea arrived in Manila on Tuesday for an official visit until Thursday May 17 Malaca ang said. The Presidential News Desk PND said Prime Minister Mr. O Neill is set to have a bilateral meeting with Mr. Duterte on Wednesday afternoon. Mr. Duterte will also hold a state …	0.068	0.3694	0.3576	0.2653	0.3618	0.1694	0.6409	0.4009	0.5564	0.338	0.4542	0.4819	0.3677	0.5162	0.4676	0.707	0.5741	0.6502	0.4792	0.4675	0.4463	0.568	0.4359	0.4101	0.377	0.5112	0.52	0.4537	0.574	0.3325	0.5438	0.4619	0.2489	0.7005	0.649	0.653	0.5257	0.4227	0.5577	0.2468	0.6556	0.5504	0.7028	0.6473	0.6898	0.5595	0.3834	0.666	0.191
Provided by Jpost.com The Jerusalem Post online edition We do not need explanations from the world on what is the right thing to do said Yoav Galant. Security cabinet member Yoav Gallant Likud lashed out angrily at Turkish President Recep Tayyip Erdogan on Tuesday after he called Israel a terrorist state over its actions on the Gaza border. You re speaking about a murderer of hundreds of Turkish …	0.0966	0.4315	0.3772	0.2691	0.3623	0.1589	0.6626	0.3715	0.5616	0.4387	0.4745	0.5317	0.4539	0.5702	0.5182	0.7215	0.577	0.627	0.5129	0.4335	0.4676	0.5468	0.4573	0.4934	0.3611	0.5018	0.5094	0.4527	0.6073	0.3159	0.5409	0.5118	0.2621	0.693	0.6206	0.6173	0.4943	0.4035	0.5882	0.2469	0.668	0.5164	0.6815	0.703	0.6849	0.5787	0.4581	0.6058	0.1935
Meghan Markle s father today spoke of the emotional and physical agony he has suffered following the scandal over staged paparazzi pictures. Thomas Markle 73 indicated last night that he would not attend his daughter s wedding to Prince Harry in Windsor on Saturday following the furore over his alleged deal with a photographer. The former Hollywood lighting director who reportedly checked himself…	0.1081	0.3498	0.3024	0.2413	0.3086	0.5843	0.5945	0.34	0.5374	0.3772	0.4687	0.4893	0.3189	0.5421	0.4537	0.6656	0.6081	0.6834	0.5108	0.4644	0.4232	0.5521	0.467	0.415	0.3766	0.5032	0.5093	0.424	0.5921	0.3192	0.5266	0.4617	0.2385	0.7164	0.6242	0.6305	0.5126	0.4084	0.5861	0.2574	0.7013	0.5413	0.6945	0.7075	0.7118	0.5538	0.4249	0.6279	0.1681
Reuters Russian President Putin takes part in a ceremony opening a bridge which was constructed to connect the Russian mainland with the Crimean Peninsula across the Kerch Strait Vladimir Putin has opened a bridge that will serve as Russia s only road link to Crimea demonstrating Moscow s control over the annexed peninsula and easing its residents isolation. To christen the bridge which at almost…	0.1127	0.3559	0.3301	0.2694	0.357	0.1532	0.6371	0.3837	0.4957	0.365	0.516	0.585	0.3401	0.4185	0.4842	0.7033	0.6717	0.7981	0.3605	0.4202	0.4525	0.694	0.3991	0.6157	0.3694	0.5015	0.4795	0.4425	0.6332	0.3923	0.4719	0.5531	0.2958	0.7282	0.685	0.584	0.5368	0.4368	0.5716	0.3194	0.6628	0.5279	0.4942	0.631	0.5673	0.6293	0.4631	0.7436	0.1838
By Gleb Stolyarov Russian President Vladimir Putin driving a truck unveiled the auto section of a new road-and-rail bridge linking Russia to the annexed Crimean peninsula on Tuesday defying Ukraine which said the move showed cynical disregard for international law. Putin at the wheel of a heavy KAMAZ truck drove the full 19 km 12 miles across the bridge from the Kerch Strait which some Russians c…	0.0809	0.3698	0.358	0.2777	0.3833	0.1622	0.6753	0.3709	0.4848	0.3646	0.5229	0.5586	0.3489	0.4372	0.4603	0.7019	0.6714	0.821	0.3528	0.4112	0.4258	0.7107	0.4219	0.6155	0.3522	0.4933	0.4872	0.4558	0.6205	0.3857	0.4787	0.5636	0.2828	0.7787	0.7225	0.6076	0.5314	0.4097	0.5572	0.3003	0.6287	0.5136	0.5172	0.638	0.5941	0.6314	0.4626	0.7306	0.1654
Bengaluru As polling passed off smoothly in Karnataka on May 12 the focus has now shifted to the result for which a thick blanket of security has been put in place across the state to ensure a free and fair counting of votes. The police have banned celebrations processions and bursting of crackers around the 38 counting centres in the state and deployed additional forces in the area around those …	0.0711	0.3674	0.333	0.2545	0.3507	0.1396	0.6404	0.3913	0.6217	0.3315	0.4449	0.4771	0.3292	0.4944	0.5422	0.5658	0.6352	0.635	0.4513	0.4117	0.4504	0.5525	0.4346	0.4583	0.374	0.5251	0.5513	0.4467	0.651	0.3065	0.557	0.5041	0.2828	0.6905	0.6165	0.6079	0.5105	0.406	0.5783	0.2519	0.6578	0.5334	0.6978	0.6969	0.6719	0.5655	0.4687	0.5764	0.2024
Bengaluru Counting of votes for the crucial Karnataka assembly election will begin at 8 am today revealing the much-anticipated outcome of the intense electoral battle in the southern state ahead of next year s Lok Sabha elections. WATCH Why is Karnataka 2018 election critical Provided by India Today The elections were held on May 12 and 222 of the 224 seats went to vote. While 10 parties are in …	0.0699	0.3639	0.3285	0.2561	0.3647	0.1354	0.6313	0.3881	0.6447	0.3243	0.4571	0.447	0.3081	0.4875	0.5762	0.535	0.6536	0.6204	0.4379	0.3931	0.4556	0.5589	0.4549	0.4559	0.377	0.5179	0.5634	0.447	0.6774	0.313	0.5564	0.5124	0.2824	0.6971	0.6132	0.5914	0.5093	0.4126	0.581	0.2485	0.6656	0.5277	0.6907	0.6966	0.665	0.5694	0.4718	0.5654	0.194
Bloomberg -- Ex-Taiwanese President Ma Ying-jeou was sentenced to four months in jail for leaking details of a criminal investigation while still in office although the former Kuomintang leader could still avoid jail time by paying a fine or winning on appeal. Taiwan s High Court on Tuesday found Ma 67 guilty of violating the Communication Security and Surveillance Act according to Lin Ruey-bin h…	0.0792	0.3571	0.3245	0.2547	0.378	0.1493	0.6776	0.4095	0.5474	0.3158	0.4591	0.5408	0.3619	0.5291	0.4741	0.6719	0.6089	0.6371	0.51	0.4747	0.4773	0.6079	0.4816	0.412	0.3558	0.5485	0.5704	0.4583	0.6088	0.2691	0.5216	0.5723	0.2629	0.6872	0.5928	0.6387	0.485	0.4355	0.5835	0.2318	0.6686	0.4839	0.6872	0.7041	0.6951	0.5445	0.4406	0.5709	0.2122
Replay Video SETTINGS OFF HD HQ SD LO Video by Times of India Delhi Congress chief and former union minister Ajay Maken on Monday termed the dharna of Delhi CM Arvind Kejriwal as drama of Alibaba and 66 chor . Maken lashed out on Kejriwal for not being able to control the water mafia and not answering the dubious hike in the tender for CCTV cameras in Delhi. There has been over two-fold hike in t…	0.0336	0.3739	0.355	0.2635	0.3666	0.162	0.6464	0.4121	0.564	0.359	0.445	0.5127	0.3422	0.52	0.4496	0.6641	0.5918	0.6653	0.4847	0.431	0.458	0.5524	0.4416	0.4287	0.3631	0.5169	0.5022	0.4504	0.5768	0.341	0.5425	0.4928	0.2486	0.709	0.6339	0.6471	0.5031	0.4224	0.5744	0.247	0.6904	0.5231	0.6873	0.6856	0.7222	0.5472	0.4444	0.6148	0.1874
On April 29 a caravan of asylum seekers arrived at San Ysidro Port of Entry 18 miles south of San Diego California. They included pregnant women children and LGBTQ people all fleeing from violence in Central America. They were met by the United States Customs and Border Protection CBP officers who informed them the facility was at capacity so the members of the caravan waited camping out on the c…	0.1689	0.362	0.2971	0.2428	0.3259	0.1594	0.7061	0.4464	0.5317	0.348	0.417	0.6344	0.389	0.518	0.4659	0.6725	0.5493	0.712	0.4913	0.4222	0.4174	0.5114	0.5317	0.4015	0.3187	0.5514	0.5014	0.5516	0.6029	0.3374	0.5497	0.4658	0.256	0.6839	0.6657	0.6386	0.4831	0.4725	0.553	0.2973	0.4904	0.5411	0.7257	0.7159	0.6071	0.6232	0.3898	0.5954	0.1539
Timm face to face REX Shutterstock Diane Kruger attends the premiere of Sink or Swim at the Cannes Film Festival on May 13 2018. Is Diane Kruger going to be a mom That s what people are wondering at the 2018 Cannes Film Festival Page Six reports. Speculation has been mounting that the beautiful and talented German actress 41 is expecting her first child with her boyfriend The Walking Dead star No…	0.0906	0.3647	0.3221	0.2524	0.3495	0.1856	0.6601	0.4345	0.5498	0.3592	0.4587	0.5992	0.3581	0.4847	0.4844	0.6828	0.5768	0.6509	0.4642	0.4349	0.5015	0.5403	0.4156	0.4966	0.3952	0.5582	0.5611	0.491	0.6281	0.283	0.5089	0.5216	0.287	0.6573	0.605	0.6616	0.502	0.4376	0.5734	0.2265	0.6489	0.451	0.6733	0.6829	0.6655	0.5807	0.4342	0.5832	0.229
Universal History Archive UIG via Getty Images The Royal College of Nursing RCN has voted to decriminalise cannabis for medical use. It will lobby governments across the UK after a resolution at its annual general meeting of members in Belfast was passed. The UK Government s position is that as a Class B drug cannabis is subject to strict restrictions and cannot be prescribed administered or supp…	0.0959	0.3615	0.3202	0.2612	0.3593	0.1661	0.638	0.4275	0.596	0.3662	0.4514	0.5691	0.349	0.51	0.4878	0.7102	0.5994	0.6819	0.495	0.4399	0.4315	0.5413	0.4547	0.3926	0.351	0.501	0.501	0.4279	0.6168	0.3441	0.5158	0.5053	0.2473	0.7501	0.6587	0.6081	0.5742	0.4236	0.5384	0.2114	0.7021	0.5196	0.6851	0.7177	0.7054	0.5736	0.4232	0.5672	0.1888
As an E.R. doctor in New Orleans Brian Falkner attends to the kind of gruesome medical cases that would seem to underscore the importance of health insurance. And yet he doesn t have any. Nor for that matter do his wife or 9-year-old daughter. After they lost their Affordable Care Act plan last year Falkner decided to just go without. He s happy -- so far -- with the results. Their spending on do…	0.1118	0.3516	0.3015	0.2499	0.3511	0.1765	0.635	0.468	0.5851	0.4024	0.4442	0.63	0.3446	0.4798	0.4911	0.7058	0.5586	0.6721	0.5511	0.4424	0.498	0.5445	0.454	0.4483	0.3615	0.4753	0.479	0.4405	0.6433	0.3111	0.463	0.4715	0.2481	0.7148	0.6797	0.6397	0.5968	0.408	0.5519	0.2252	0.7347	0.5316	0.702	0.7657	0.755	0.5768	0.4408	0.6031	0.1932
The release of the report comes after a memorial to remember Ustasha militia killed by Communist forces at the end of World War II. The annual memorial has become a meet-up for supporters of the Nazis Croatian allies. The Council of Europe CoE has expressed alarm over the rise of right-wing extremism and neo-fascism in Croatia in a new report published on Tuesday. The increase has been reinforced…	0.1089	0.3753	0.3331	0.2572	0.3349	0.1605	0.6741	0.4058	0.5584	0.3812	0.4381	0.5797	0.3513	0.4973	0.4365	0.6581	0.5651	0.6959	0.4568	0.4427	0.4388	0.5188	0.456	0.4348	0.3664	0.5105	0.5391	0.4576	0.6135	0.2787	0.5453	0.5096	0.2838	0.6834	0.611	0.6386	0.4926	0.3771	0.5634	0.252	0.6764	0.5042	0.6706	0.6938	0.6811	0.558	0.4591	0.5787	0.2243
At a time of growing divisions in Europe over religion and migration DW talks to Angelika Niebler MEP for Bavaria s Christian Social Union CSU about whether politicians should be avoiding religious issues. One of the biggest challenges the European Union EU faces right now is migration. Some European politicians have rejected migrants based on their rreligion. Hungarian Prime Minister Viktor Orba…	0.1314	0.3558	0.3308	0.2996	0.3619	0.1685	0.6432	0.4134	0.6429	0.3457	0.4636	0.5206	0.3717	0.5551	0.4987	0.723	0.5289	0.7551	0.3877	0.4379	0.3681	0.4943	0.4317	0.406	0.3663	0.542	0.6032	0.4043	0.5891	0.325	0.6417	0.5522	0.2703	0.5718	0.7271	0.7192	0.4904	0.3653	0.5807	0.2734	0.6987	0.4791	0.6794	0.7028	0.7624	0.5563	0.4277	0.6345	0.1619
WASHINGTON The one person who might be able to stop the Senate from voting through President Trump s pick to lead the CIA is stuck thousands of miles from the Capitol as a key committee prepares to vote on her nomination. Senators on the Senate Intelligence Committee will likely vote on Wednesday to advance Gina Haspel s nomination despite questions about her time overseeing a black site where a …	0.1139	0.3407	0.2992	0.2459	0.4971	0.1976	0.706	0.3753	0.6252	0.4708	0.162	0.4647	0.4369	0.4628	0.4064	0.7566	0.6952	0.6467	0.4453	0.4631	0.4649	0.5295	0.4719	0.4346	0.3753	0.5461	0.5407	0.4376	0.602	0.3202	0.5262	0.5081	0.2666	0.6957	0.6112	0.6183	0.5091	0.4054	0.5633	0.2614	0.6699	0.5416	0.6675	0.6948	0.7088	0.5682	0.4704	0.6025	0.1943
A hefty bill for past misconduct has dragged the Clydesdale and Yorkshire Banking Group into the red just as it pursues a 1.6bn takeover of rival lender Virgin Money. The FTSE 250 lender posted a pre-tax loss of 95m for the six months to March compared to a 46m profit the previous year. The loss was not unexpected as CYBG had flagged to investors last month it was having to set aside an extra 350…	0.0591	0.3666	0.3434	0.2648	0.3635	0.1661	0.6424	0.4304	0.5616	0.3741	0.4481	0.5695	0.3509	0.4946	0.4798	0.6886	0.6028	0.6553	0.5115	0.459	0.4565	0.5534	0.4324	0.4327	0.3895	0.5122	0.5177	0.4311	0.5879	0.3064	0.525	0.5096	0.2649	0.6893	0.6035	0.6436	0.491	0.4219	0.5931	0.2533	0.6837	0.5041	0.7064	0.7095	0.6984	0.5657	0.4414	0.6137	0.1878
FMT MEDIA SDN BHD By TK Chua I read an interesting article on civil service What happens to the civil service now in FMT today. I don t disagree with the observations made in the article I just want to add another dimension to it. To begin with the civil service in Malaysia is not only political and partisan it is also slow bloated incompetent parochial and even racist. Neither Pakatan Harapan no…	0.0591	0.3663	0.3307	0.2556	0.3613	0.1724	0.6737	0.4283	0.5706	0.3696	0.4436	0.5711	0.3689	0.515	0.4386	0.6775	0.5505	0.6844	0.4492	0.4567	0.4607	0.5333	0.4617	0.4651	0.3498	0.5026	0.527	0.418	0.5988	0.3493	0.5533	0.4929	0.243	0.712	0.6335	0.631	0.5015	0.3886	0.5599	0.2667	0.6774	0.5205	0.7095	0.6921	0.7515	0.5714	0.4619	0.6281	0.174
As Republicans look to make a strong showing in local state and federal races this year more than 70 people were meeting one day in February at a family-owned restaurant in Queens New York and not just to eat. The participants almost all of them Chinese American were attending training as part of the Republican Leadership Initiative which arms community leaders with tools to mobilize support for …	0.3781	0.2679	0.1758	0.2272	0.4887	0.1183	0.5523	0.4318	0.5975	0.4516	0.4203	0.5466	0.336	0.4499	0.6087	0.5055	0.5333	0.6351	0.5893	0.5725	0.3035	0.5514	0.4266	0.7434	0.3848	0.5628	0.6954	0.5108	0.5555	0.2396	0.7044	0.5117	0.2741	0.7985	0.6219	0.6281	0.5336	0.4785	0.4726	0.2767	0.6137	0.4916	0.7461	0.7286	0.6785	0.5815	0.3908	0.503	0.2193
The U.S. Air Force is looking to get new ammunition for the A-10 Warthog s iconic GAU-8 A Avenger cannon and is debating whether it should buy rounds with armor-piercing cores that don t contain controversial depleted uranium. Amid a shift in focus across the U.S. military toward preparing for high-end conflictsagainst conventional adversaries the service needs to replace its stockpiles of the ex…	0.3066	0.3203	0.3198	0.2895	0.3285	0.1266	0.6569	0.3694	0.5142	0.5192	0.4645	0.6767	0.3102	0.4435	0.4104	0.5787	0.5904	0.7626	0.5352	0.4683	0.4991	0.5262	0.4631	0.4057	0.3892	0.5733	0.3488	0.441	0.6675	0.3028	0.5349	0.533	0.2199	0.7096	0.5954	0.6478	0.5297	0.367	0.5926	0.2401	0.6913	0.5931	0.7487	0.7142	0.6598	0.5218	0.4865	0.537	0.1944
By Nidal al-Mughrabi and Dan Williams Israeli forces shot dead a Palestinian near the Gaza-Israel border on Tuesday after thousands of Palestinians turned out for the funerals of dozens of protesters killed by Israeli troops a day earlier local health officials said. The number of protesters that gathered at the frontier on Tuesday was significantly lower than on Monday. It appeared that many had…	0.4901	0.846	0.5074	0.2006	0.3845	0.1726	0.6746	0.4977	0.5005	0.3273	0.3551	0.5637	0.1915	0.4842	0.5024	0.6803	0.6045	0.6645	0.5454	0.4617	0.4191	0.588	0.4424	0.3903	0.3499	0.5165	0.519	0.5199	0.5956	0.3249	0.5065	0.4916	0.3247	0.6888	0.6355	0.6545	0.4772	0.2958	0.4887	0.3122	0.7215	0.4722	0.7295	0.6952	0.588	0.568	0.3779	0.5978	0.1919
Starting 1 July passengers on American Airlines flights will be prohibited from flying with frogs hedgehogs and goats even if they are therapy animals. Reuters An emotional support peacock was turned away from Newark airport earlier this year The airline published a new policy on Tuesday in response to a rise in people flying with so-called emotional support animals on board with them. In additio…	0.0564	0.3683	0.3457	0.2629	0.3618	0.1672	0.6491	0.4318	0.5544	0.3873	0.4493	0.5712	0.3617	0.4993	0.4465	0.6833	0.5919	0.6618	0.4899	0.4437	0.472	0.5543	0.4454	0.4619	0.3608	0.546	0.4967	0.4621	0.6094	0.2975	0.5545	0.5107	0.2092	0.679	0.6531	0.5891	0.483	0.3709	0.5267	0.219	0.6828	0.5348	0.7713	0.6627	0.7006	0.5977	0.507	0.6144	0.1636
Activist investor Bill Ackman said United Technologies Corp. is trading at a hefty discount and the businesses under its umbrella would thrive as three standalone companies. This is one of the last remaining conglomerates Ackman said during a conference call Tuesday. Other than Berkshire Hathaway conglomerates have not had a great track record. Ackman didn t disclose the size of Pershing Square C…	0.1061	0.356	0.3275	0.2658	0.3507	0.1442	0.5762	0.4526	0.5466	0.378	0.4456	0.5938	0.3609	0.4713	0.4941	0.7002	0.6315	0.6371	0.5483	0.4651	0.4691	0.569	0.4103	0.4445	0.4032	0.5001	0.482	0.4182	0.5951	0.2975	0.515	0.512	0.2989	0.6867	0.6063	0.6444	0.4648	0.4534	0.6079	0.2511	0.6234	0.5088	0.7222	0.6978	0.6788	0.5951	0.4655	0.5984	0.1887
PREVIOUS SLIDE SLIDE 1 of 4 NEXT SLIDE Dr. Tarek Loubani says he was wearing clothing clearly marking him as medical staff. He was one of 19 medical professionals shot Tuesday. Submitted Tarek Loubani Well-known London physician Dr. Tarek Loubani has been shot in the leg while delivering emergency medicine to protesters on the Gaza Strip. Loubani said it happened during a lull in the protest Mond…	0.1033	0.3834	0.3267	0.2471	0.3423	0.1771	0.6819	0.4634	0.5483	0.3868	0.4144	0.552	0.3218	0.5062	0.4779	0.7088	0.5691	0.6567	0.5099	0.4329	0.476	0.5544	0.4277	0.4416	0.3615	0.5144	0.4881	0.4839	0.6653	0.3328	0.4883	0.4788	0.254	0.6947	0.6982	0.6507	0.5818	0.4005	0.5223	0.2351	0.7379	0.5368	0.6885	0.732	0.7556	0.5716	0.4219	0.597	0.1714
By Jarrett Renshaw and Chris Prentice Republican Senator Chuck Grassley on Tuesday said Environmental Protection Agency chief Scott Pruitt must scale back the use of biofuels waivers for small refineries or else he will join other lawmakers calling for Pruitt s resignation. The demand ramps up pressure on the embattled EPA administrator who is already under pressure from mostly Democratic lawmake…	0.0981	0.3512	0.3422	0.2662	0.4298	0.1698	0.6615	0.4304	0.5553	0.3918	0.4297	0.531	0.3669	0.5047	0.4708	0.6795	0.5752	0.6655	0.5511	0.4547	0.4223	0.5736	0.4663	0.4185	0.3669	0.5057	0.4734	0.4558	0.5871	0.3414	0.5151	0.4597	0.225	0.7153	0.6564	0.6699	0.4409	0.3331	0.6005	0.2542	0.6851	0.5666	0.6836	0.5498	0.7824	0.46	0.3663	0.5361	0.2063
[truncated: 4,599 more rows]
[truncated: 152 more columns]
